# Supplementary material for: Telomerase regulation by the long non-coding RNA H19 in human acute promyelocytic leukemia cells
Source: Mol Cancer. 2018 Apr 27;17:85. doi: 10.1186/s12943-018-0835-8 (PMC5923027; doi:10.1186/s12943-018-0835-8)
Supplement: Supplementary file 2 — Table S2. Data analysis of the microarray experiments. Lists of genes with significant differential expression levels (fold changes of ±2 fold; p < 0.01). Some details correspond to the results displayed in Venn diagrams presented in Fig. 1c of the main text. (XLSX 66 kb) [file 12943_2018_835_MOESM2_ESM.xlsx]

## Sheet: Venny tables
Oliveros, J.C. (2007-2015) Venny. An interactive tool for comparing lists with Venn's diagrams. http://bioinfogp.cnb.csic.es/tools/venny/index.html
148 elements included exclusively in "NB4-LR1 up":				62 elements included exclusively in "NB4-LR1 down":				6 elements included exclusively in "NB4-LR1SFD up":				12 elements included exclusively in "NB4-LR1SFD down":
SLC50A1				CYTL1				ITGAL				IGHV1-2
SPP1				HGF				SNORA28				ENPP3
FOXC1				VIM				CD180				SH3BP5
TNFRSF1B				MMP9				GTF2IRD2B				TFAP2A
DCUN1D3				MYO1B				ADTRP				LOC100130502
ICAM3				EBF3				P2RX5				ANKRD22
TLR4				BCL11A								CLEC4E
SIGLEC10				C12ORF75								SLC16A2
DHCR7				GLIPR1								LOC101059954
HOXA1				GPR183								CTSG
ORAI3				HERC5								ID3
TYROBP				FLJ25917								GS1-24F4.2
CTSZ				SERPINB2
C10ORF54				IGFBP2
FUCA2				CTTN				11 common elements in "NB4-LR1 down" and "NB4-LR1SFD down":						1 common element in "NB4-LR1 up" and "NB4-LR1SFD down":
RNU11				FSCN1				KDM7A						H19
CXCR4				MTUS1				THSD7A
CD82				TRAC				SERPINB10
ERMP1				FAM46C				MICAL2
NCF2				SLC24A3				SERPINB8
GADD45A				PSD3				CCR2
LINC00599				GPR141				MMP2
RRAGD				MIR181B1				NME8
AC007879.2				TERT				MAML2
PLEKHA2				ANXA8L2				GSG1
ENTPD7				ATP1B1				NAV3
CECR1				CAMK1D
HEXA				TRAJ58				35 common elements in "NB4-LR1 up" and "NB4-LR1SFD up":
ICAM1				MIR370				TMEM154
PGD				GOLGA8F				TRDJ3
TEX30				BCL2				SIGLEC17P
ALDOC				MTSS1L				NFE2
WIPI1				TRAJ36				IL18R1
FLOT1				TBC1D4				EMR4P
MARCH-III|RNF173				CCL3L1				CYBB
PNPLA1				TBL1X				EMR1
PDE3A				ANXA8L1				ITGAX
PECAM1				LOC283070				SIGLEC6
AGT				ANXA2P2				SLC2A5
FAM107B				SSBP2				ABCA1
CD37				ASS1				PPP1R27
LAPTM5				NOG				GALM
PDZD8				ABCB10				CD38
GM2A				LOC339862				CD84
STOX2				MIR181A1				GAPT
ITGAM				MIR181A1HG				SLC44A1
MIR223				RNF130				CYFIP2
CD70				GOLGA8EP				RAB31
SLC25A40				TACC2				AIG1
FGR				ANXA2				IL31RA
HIVEP2				F3				NCF1
FAR2				NT5DC2				C1ORF186
DRAM1				RNF149				SUCNR1
INSIG1				LINC00676				EPX
BHLHE40				TRAJ34				IL1RL1
LRG1				CDC42EP3				CD52
PARP14				MFAP4				NCF1C
ACSL1				SIPA1L2				NCF1B
LOC541473				OR2T2				ORM1
APLP2				PTX3				GNG2
DYSF				STS				SLCO4C1
CXCR2				AHNAK				ALOX5AP
RHOBTB3								CCL2
CORO2A
LYRM1
CEBPB
FRY
PADI4
TKT
ELF4
EDEM1
HDC
STX11
AZU1
CTSA
RIMBP3C
MYBPH
TRIB1
IRF1
WSB2
CD68
HEATR5A
ELOVL6
VLDLR
TMEM156
COTL1
ACSS2
SCPEP1
LOC101928800
CR1
CCR1
SYNPO2
HPCAL1
ARRDC3
SNORA36A
FAM134B
UBASH3B
SMOX
ASRGL1
MGC39584
IL8
HNRNPLL
SLC5A3
NDRG1
PRAM1
CD300A
GPR97
KSR1
DHRS9
EPAS1
DACH1
PLB1
VAV3
RASSF4
TGM2
RCSD1
DUSP6
PRTN3
PLCB2
PTGS1
AC011899.9
FYB
IFI6
PITPNC1
LCP2
ALAS1
PRG2
MYOF
GPR160
S100A9
IL18RAP
EMR3
PCAT18
LAMP5
SERPINB1
CTSD
ADD2
DHRS3
S100A8
CAPN3
ADRBK2
FGD4
BCL2A1
BPI
ORM2
ARL14EPL
CLC
DEFA4

## Sheet: NB4-LR1 downregulated genes
NB4-LR1 ATRA-treated vs non-treated cells
	Fold Change	p-value	Synonyms	dbXrefs	chromosome	map_location	description	type_of_gene	Full_name_from_nomenclature_authority	Other_designations
CYTL1	-51.5604	2.28e-06	C17|C4orf4	HGNC:24435|MIM:607930|Ensembl:ENSG00000170891|HPRD:16260|Vega:OTTHUMG00000125479	4	4p16-p15	cytokine-like 1	protein-coding	cytokine-like 1	cytokine-like protein 1|cytokine-like protein C17
HGF	-7.47604	4.16e-06	DFNB39|F-TCF|HGFB|HPTA|SF	HGNC:4893|MIM:142409|Ensembl:ENSG00000019991|HPRD:00799|Vega:OTTHUMG00000023804	7	7q21.1	hepatocyte growth factor (hepapoietin A; scatter factor)	protein-coding	hepatocyte growth factor (hepapoietin A; scatter factor)	fibroblast-derived tumor cytotoxic factor|hepatocyte growth factor|hepatopoeitin-A|hepatopoietin-A|lung fibroblast-derived mitogen
KDM7A	-6.64567	9.62e-06	JHDM1D	HGNC:22224|Ensembl:ENSG00000006459|Vega:OTTHUMG00000157327	7	7q34	lysine (K)-specific demethylase 7A	protein-coding	lysine (K)-specific demethylase 7A	histone lysine demethylase JHDM1D|jmjC domain-containing histone demethylation protein 1D|jumonji C domain containing histone demethylase 1 homolog D|jumonji C domain-containing histone demethylase 1 homolog D|lysine-specific demethylase 7|lysine-specific demethylase 7A
VIM	-4.36108	2.07e-07	CTRCT30|HEL113	HGNC:12692|MIM:193060|Ensembl:ENSG00000026025|HPRD:01899|Vega:OTTHUMG00000017744	10	10p13	vimentin	protein-coding	vimentin	epididymis luminal protein 113
MMP9	-4.0433	2.12e-07	CLG4B|GELB|MANDP2|MMP-9	HGNC:7176|MIM:120361|Ensembl:ENSG00000100985|HPRD:00387|Vega:OTTHUMG00000033044	20	20q11.2-q13.1	matrix metallopeptidase 9 (gelatinase B, 92kDa gelatinase, 92kDa type IV collagenase)	protein-coding	matrix metallopeptidase 9 (gelatinase B, 92kDa gelatinase, 92kDa type IV collagenase)	92 kDa gelatinase|92 kDa type IV collagenase|macrophage gelatinase|matrix metalloproteinase 9 (gelatinase B, 92kDa gelatinase, 92kDa type IV collagenase)|matrix metalloproteinase-9|type V collagenase
THSD7A	-4.01174	2.42e-07	-	HGNC:22207|MIM:612249|Ensembl:ENSG00000005108|Vega:OTTHUMG00000152346	7	7p21.3	thrombospondin, type I, domain containing 7A	protein-coding	thrombospondin, type I, domain containing 7A	thrombospondin type-1 domain-containing protein 7A
MYO1B	-3.77867	0.000125674	myr1	HGNC:7596|MIM:606537|Ensembl:ENSG00000128641|HPRD:08407|Vega:OTTHUMG00000132718	2	2q12-q34	myosin IB	protein-coding	myosin IB	MMI-alpha|MMIa|MYH-1c|MYO1B variant protein|myosin I alpha|myosin-I alpha|myosin-Ib|unconventional myosin-Ib
SERPINB10	-3.59994	0.000677246	PI-10|PI10	HGNC:8942|MIM:602058|Ensembl:ENSG00000242550|HPRD:03635|Vega:OTTHUMG00000060594	18	18q21.3	serpin peptidase inhibitor, clade B (ovalbumin), member 10	protein-coding	serpin peptidase inhibitor, clade B (ovalbumin), member 10	bomapin|peptidase inhibitor 10|protease inhibitor 10 (ovalbumin type, bomapin)|serine (or cysteine) proteinase inhibitor, clade B (ovalbumin), member 10|serpin B10
EBF3	-3.47276	1.92e-06	COE3|EBF-3|O/E-2|OE-2	HGNC:19087|MIM:607407|Ensembl:ENSG00000108001|HPRD:16818|Vega:OTTHUMG00000019265	10	10q26.3	early B-cell factor 3	protein-coding	early B-cell factor 3	olf-1/EBF-like 2|transcription factor COE3
BCL11A	-3.44071	6.58e-07	BCL11A-L|BCL11A-S|BCL11A-XL|BCL11a-M|CTIP1|EVI9|HBFQTL5|ZNF856	HGNC:13221|MIM:606557|Ensembl:ENSG00000119866|HPRD:05949|Vega:OTTHUMG00000129420	2	2p16.1	B-cell CLL/lymphoma 11A (zinc finger protein)	protein-coding	B-cell CLL/lymphoma 11A (zinc finger protein)	B-cell CLL/lymphoma 11A (zinc finger protein) isoform 2|B-cell lymphoma/leukemia 11A|BCL-11A|BCL11A B-cell CLL/lymphoma 11A (zinc finger protein) isoform 1|C2H2-type zinc finger protein|COUP-TF-interacting protein 1|EVI-9|ecotropic viral integration site 9 homolog|ecotropic viral integration site 9 protein homolog|zinc finger protein 856
C12ORF75	-3.38162	7.57e-07	AGD3|OCC-1|OCC1	HGNC:35164|Ensembl:ENSG00000235162|HPRD:17368|Vega:OTTHUMG00000150129	12	12q23.3	chromosome 12 open reading frame 75	protein-coding	chromosome 12 open reading frame 75	adipogenesis down-regulated 3|overexpressed in colon carcinoma 1 protein|overexpressed in colon carcinoma-1|putative overexpressed in colon carcinoma-1 protein variant C
GLIPR1	-3.13565	0.00229968	CRISP7|GLIPR|RTVP1	HGNC:17001|MIM:602692|HPRD:04071	12	12q21.2	GLI pathogenesis-related 1	protein-coding	GLI pathogenesis-related 1	GLI pathogenesis-related 1 (glioma)|gliPR 1|glioma pathogenesis-related protein 1|protein RTVP-1|related to testis-specific, vespid, and pathogenesis proteins 1|testes-specific vespid and pathogenesis protein 1
GPR183	-3.13555	9.63e-06	EBI2	HGNC:3128|MIM:605741|Ensembl:ENSG00000169508|HPRD:12040|Vega:OTTHUMG00000017263	13	13q32.3	G protein-coupled receptor 183	protein-coding	G protein-coupled receptor 183	EBV-induced G-protein coupled receptor 2|Epstein-Barr virus induced gene 2 (lymphocyte-specific G protein-coupled receptor)|G-protein coupled receptor 183|epstein-Barr virus-induced G-protein coupled receptor 2
MICAL2	-3.10887	8.82e-09	MICAL-2|MICAL2PV1|MICAL2PV2	HGNC:24693|MIM:608881|Ensembl:ENSG00000133816|HPRD:10085|Vega:OTTHUMG00000165744	11	11p15.3	microtubule associated monooxygenase, calponin and LIM domain containing 2	protein-coding	microtubule associated monooxygenase, calponin and LIM domain containing 2	flavoprotein oxidoreductase MICAL2|microtubule associated monoxygenase, calponin and LIM domain containing 2|molecule interacting with CasL protein 2|protein-methionine sulfoxide oxidase MICAL2
HERC5	-3.06147	1.02e-07	CEB1|CEBP1	HGNC:24368|MIM:608242|Ensembl:ENSG00000138646|HPRD:10502|Vega:OTTHUMG00000130953	4	4q22.1	HECT and RLD domain containing E3 ubiquitin protein ligase 5	protein-coding	HECT and RLD domain containing E3 ubiquitin protein ligase 5	E3 ISG15--protein ligase HERC5|HECT domain and RCC1-like domain-containing protein 5|cyclin-E-binding protein 1|hect domain and RLD 5|probable E3 ubiquitin-protein ligase HERC5
SERPINB8	-3.02128	5.27e-08	CAP2|PI8	HGNC:8952|MIM:601697|Ensembl:ENSG00000166401|HPRD:03412|Vega:OTTHUMG00000060596	18	18q22.1	serpin peptidase inhibitor, clade B (ovalbumin), member 8	protein-coding	serpin peptidase inhibitor, clade B (ovalbumin), member 8	PI-8|cytoplasmic antiproteinase 2|peptidase inhibitor 8|protease inhibitor 8 (ovalbumin type)|serine (or cysteine) proteinase inhibitor, clade B (ovalbumin), member 8|serpin B8
FLJ25917	-2.96963	8.99e-06	-	-	X	Xp11.3	uncharacterized LOC401585	ncRNA	-	-
SERPINB2	-2.95836	7.91e-05	HsT1201|PAI|PAI-2|PAI2|PLANH2	HGNC:8584|MIM:173390|Ensembl:ENSG00000197632|HPRD:01420|Vega:OTTHUMG00000060592	18	18q21.3	serpin peptidase inhibitor, clade B (ovalbumin), member 2	protein-coding	serpin peptidase inhibitor, clade B (ovalbumin), member 2	monocyte Arg-serpin|placental plasminogen activator inhibitor|plasminogen activator inhibitor 2|plasminogen activator inhibitor, type II (arginine-serpin)|serine (or cysteine) proteinase inhibitor, clade B (ovalbumin), member 2|serpin B2|urokinase inhibitor
IGFBP2	-2.88687	0.000116686	IBP2|IGF-BP53	HGNC:5471|MIM:146731|Ensembl:ENSG00000115457|HPRD:00898|Vega:OTTHUMG00000155341	2	2q33-q34	insulin-like growth factor binding protein 2, 36kDa	protein-coding	insulin-like growth factor binding protein 2, 36kDa	IBP-2|IGF-binding protein 2|IGFBP-2|insulin-like growth factor-binding protein 2
CCR2	-2.88253	1.35e-05	CC-CKR-2|CCR-2|CCR2A|CCR2B|CD192|CKR2|CKR2A|CKR2B|CMKBR2|MCP-1-R	HGNC:1603|MIM:601267|Ensembl:ENSG00000121807|Vega:OTTHUMG00000156466	3	3p21.31	chemokine (C-C motif) receptor 2	protein-coding	chemokine (C-C motif) receptor 2	C-C chemokine receptor type 2|MCP-1 receptor|monocyte chemoattractant protein 1 receptor|monocyte chemotactic protein 1 receptor
CTTN	-2.85225	9.5e-09	EMS1	HGNC:3338|MIM:164765|Ensembl:ENSG00000085733|HPRD:01268|Vega:OTTHUMG00000134307	11	11q13	cortactin	protein-coding	cortactin	1110020L01Rik|amplaxin|ems1 sequence (mammary tumor and squamous cell carcinoma-associated (p80/85 src substrate)|oncogene EMS1|src substrate cortactin
FSCN1	-2.84151	7.31e-05	FAN1|HSN|SNL|p55	HGNC:11148|MIM:602689|Ensembl:ENSG00000075618|HPRD:04068|Vega:OTTHUMG00000090599	7	7p22	fascin actin-bundling protein 1	protein-coding	fascin actin-bundling protein 1	55 kDa actin-bundling protein|fascin|fascin homolog 1, actin-bundling protein|singed-like (fascin homolog, sea urchin)
MTUS1	-2.82121	3.3e-06	ATBP|ATIP|ICIS|MP44|MTSG1	HGNC:29789|MIM:609589|Ensembl:ENSG00000129422|HPRD:11376|Vega:OTTHUMG00000163756	8	8p22	microtubule associated tumor suppressor 1	protein-coding	microtubule associated tumor suppressor 1	AT2 receptor-binding protein|AT2 receptor-interacting protein|AT2R binding protein|angiotensin-II type 2 receptor-interacting protein|erythroid differentiation-related|microtubule-associated tumor suppressor 1|mitochondrial tumor suppressor gene 1|transcription factor MTSG1
TRAC	-2.75618	0.00158517	IMD7|TCRA|TRA|TRCA	HGNC:12029|MIM:186880|IMGT/GENE-DB:TRAC	14	14q11	T cell receptor alpha constant	other	T cell receptor alpha constant	-
FAM46C	-2.73815	9.29e-08	-	HGNC:24712|MIM:613952|Ensembl:ENSG00000183508|HPRD:13312|Vega:OTTHUMG00000013703	1	1p12	family with sequence similarity 46, member C	protein-coding	family with sequence similarity 46, member C	protein FAM46C
SLC24A3	-2.69917	3.55e-09	NCKX3	HGNC:10977|MIM:609839|Ensembl:ENSG00000185052|HPRD:15352|Vega:OTTHUMG00000031993	20	20p13	solute carrier family 24 (sodium/potassium/calcium exchanger), member 3	protein-coding	solute carrier family 24 (sodium/potassium/calcium exchanger), member 3	Na(+)/K(+)/Ca(2+)-exchange protein 3|sodium calcium exchanger|sodium/potassium/calcium exchanger 3|solute carrier family 24 member 3
PSD3	-2.69405	2.7e-08	EFA6R|HCA67	HGNC:19093|MIM:614440|Ensembl:ENSG00000156011|HPRD:11462|Vega:OTTHUMG00000163711	8	8p21.3	pleckstrin and Sec7 domain containing 3	protein-coding	pleckstrin and Sec7 domain containing 3	ADP-ribosylation factor guanine nucleotide factor 6|PH and SEC7 domain-containing protein 3|epididymis tissue protein Li 20mP|exchange factor for ADP-ribosylation factor guanine nucleotide factor 6|hepatocellular carcinoma-associated antigen 67|pleckstrin homology and SEC7 domain-containing protein 3
GPR141	-2.65207	8.38e-05	PGR13	HGNC:19997|MIM:609045|Ensembl:ENSG00000187037|HPRD:16423	7	7p14.1	G protein-coupled receptor 141	protein-coding	G protein-coupled receptor 141	G-protein coupled receptor PGR13|probable G-protein coupled receptor 141
MIR181B1	-2.62446	0.000326906	MIRN181B1	HGNC:31550|MIM:612744|Ensembl:ENSG00000207975|miRBase:MI0000270	1	1q32.1	microRNA 181b-1	ncRNA	microRNA 181b-1	-
TERT	-2.60903	3.73e-07	CMM9|DKCA2|DKCB4|EST2|PFBMFT1|TCS1|TP2|TRT|hEST2|hTRT	HGNC:11730|MIM:187270|Ensembl:ENSG00000164362|HPRD:01754|Vega:OTTHUMG00000090357	5	5p15.33	telomerase reverse transcriptase	protein-coding	telomerase reverse transcriptase	telomerase catalytic subunit|telomerase-associated protein 2
ANXA8L2	-2.60187	2.38e-06	ANXA8|bA145E20.2	HGNC:23335|Ensembl:ENSG00000186807|HPRD:03866|Vega:OTTHUMG00000018131	10	10q11.22	annexin A8-like 2	protein-coding	annexin A8-like 2	annexin A8-like protein 2|annexin A8L2
ATP1B1	-2.59685	4.02e-05	ATP1B	HGNC:804|MIM:182330|Ensembl:ENSG00000143153|HPRD:01663|Vega:OTTHUMG00000034590	1	1q24	ATPase, Na+/K+ transporting, beta 1 polypeptide	protein-coding	ATPase, Na+/K+ transporting, beta 1 polypeptide	Beta 1-subunit of Na(+),K(+)-ATPase|Na, K-ATPase beta-1 polypeptide|adenosinetriphosphatase|sodium pump subunit beta-1|sodium-potassium ATPase subunit beta 1 (non-catalytic)|sodium/potassium-dependent ATPase beta-1 subunit|sodium/potassium-transporting ATPase beta-1 chain|sodium/potassium-transporting ATPase subunit beta-1
CAMK1D	-2.58906	1.53e-05	CKLiK|CaM-K1|CaMKID	HGNC:19341|MIM:607957|Ensembl:ENSG00000183049|HPRD:06409|Vega:OTTHUMG00000017683	10	10p13	calcium/calmodulin-dependent protein kinase ID	protein-coding	calcium/calmodulin-dependent protein kinase ID	CaM kinase ID|CamKI-like protein kinase|caM kinase I delta|caM-KI delta|caMKI delta|calcium/calmodulin-dependent protein kinase type 1D
TRAJ58	-2.57365	9.47e-06	-	HGNC:12090|IMGT/GENE-DB:TRAJ58	14	14q11	T cell receptor alpha joining 58 (non-functional)	other	T cell receptor alpha joining 58 (non-functional)	-
MIR370	-2.55632	3.06e-05	MIRN370|hsa-mir-370	HGNC:31784|MIM:612553|Ensembl:ENSG00000199005|miRBase:MI0000778	14	14q32.2	microRNA 370	ncRNA	microRNA 370	-
GOLGA8F	-2.55214	0.00274577	-	HGNC:32378|Ensembl:ENSG00000153684	15	15q13.1	golgin A8 family, member F	pseudo	golgin A8 family, member F	-
BCL2	-2.54168	7.22e-08	Bcl-2|PPP1R50	HGNC:990|MIM:151430|Ensembl:ENSG00000171791|HPRD:01045	18	18q21.3	B-cell CLL/lymphoma 2	protein-coding	B-cell CLL/lymphoma 2	apoptosis regulator Bcl-2|protein phosphatase 1, regulatory subunit 50
MTSS1L	-2.54003	1.46e-05	ABBA-1	HGNC:25094|Ensembl:ENSG00000132613|HPRD:14289|Vega:OTTHUMG00000177023	16	16q22.1	metastasis suppressor 1-like	protein-coding	metastasis suppressor 1-like	MTSS1-like protein|actin-bundling protein with BAIAP2 homology|actin-bundling with BAIAP2 homology protein 1
TRAJ36	-2.48606	0.000931714	-	HGNC:12066|IMGT/GENE-DB:TRAJ36	14	14q11	T cell receptor alpha joining 36	other	T cell receptor alpha joining 36	-
TBC1D4	-2.46244	2.93e-06	AS160	HGNC:19165|MIM:612465|Ensembl:ENSG00000136111|HPRD:18164|Vega:OTTHUMG00000017088	13	13q22.2	TBC1 domain family, member 4	protein-coding	TBC1 domain family, member 4	Acrg embryonic lethality minimal region ortholog|TBC (Tre-2, BUB2, CDC16) domain-containing protein|TBC1 domain family member 4|akt substrate of 160 kDa
CCL3L1	-2.45082	0.0407383	464.2|D17S1718|G0S19-2|LD78|LD78BETA|MIP1AP|SCYA3L|SCYA3L1	HGNC:10628|MIM:601395|Ensembl:ENSG00000205021|HPRD:03234|Vega:OTTHUMG00000132996	17	17q21.1	chemokine (C-C motif) ligand 3-like 1	protein-coding	chemokine (C-C motif) ligand 3-like 1	C-C motif chemokine 3-like 1|G0/G1 switch regulatory protein 19-2|LD78-beta(1-70)|PAT 464.2|small inducible cytokine A3-like 1|small-inducible cytokine A3-like 1|tonsillar lymphocyte LD78 beta protein
TBL1X	-2.40118	1.07e-07	EBI|SMAP55|TBL1	HGNC:11585|MIM:300196|Ensembl:ENSG00000101849|HPRD:02183|Vega:OTTHUMG00000021117	X	Xp22.3	transducin (beta)-like 1X-linked	protein-coding	transducin (beta)-like 1X-linked	F-box-like/WD repeat-containing protein TBL1X|transducin beta-like protein 1X|transducin-beta-like protein 1, X-linked
ANXA8L1	-2.37697	0.000436096	ANXA8|VAC-beta	HGNC:23334|Ensembl:ENSG00000150165|Vega:OTTHUMG00000018114	10	10q11.22	annexin A8-like 1	protein-coding	annexin A8-like 1	annexin A8-like protein 1|annexin VIII|annexin-8|vascular anticoagulant-beta
LOC283070	-2.34007	4.8e-05	-	-	10	10p13	uncharacterized LOC283070	ncRNA	-	-
ANXA2P2	-2.33537	5.82e-08	ANX2L2|ANX2P2|LPC2B	HGNC:539|Ensembl:ENSG00000231991	9	9p13	annexin A2 pseudogene 2	pseudo	annexin A2 pseudogene 2	-
SSBP2	-2.33337	1.3e-06	HSPC116|SOSS-B2	HGNC:15831|MIM:607389|HPRD:09577	5	5q14.1	single-stranded DNA binding protein 2	protein-coding	single-stranded DNA binding protein 2	sequence-specific single-stranded-DNA-binding protein 2|single-stranded DNA-binding protein 2
ASS1	-2.3213	1.18e-05	ASS|CTLN1	HGNC:758|MIM:603470|Ensembl:ENSG00000130707|HPRD:04590|Vega:OTTHUMG00000020806	9	9q34.1	argininosuccinate synthase 1	protein-coding	argininosuccinate synthase 1	argininosuccinate synthase|argininosuccinate synthetase 1|citrulline--aspartate ligase|citrulline-aspartate ligase
NOG	-2.31603	0.000394184	SYM1|SYNS1	HGNC:7866|MIM:602991|Ensembl:ENSG00000183691|HPRD:04291|Vega:OTTHUMG00000151770	17	17q22	noggin	protein-coding	noggin	symphalangism 1 (proximal)
MMP2	-2.30102	0.000969546	CLG4|CLG4A|MMP-II|MONA|TBE-1	HGNC:7166|MIM:120360|Ensembl:ENSG00000087245|HPRD:00386|Vega:OTTHUMG00000133202	16	16q13-q21	matrix metallopeptidase 2 (gelatinase A, 72kDa gelatinase, 72kDa type IV collagenase)	protein-coding	matrix metallopeptidase 2 (gelatinase A, 72kDa gelatinase, 72kDa type IV collagenase)	72 kDa gelatinase|72 kDa type IV collagenase|MMP-2|collagenase type IV-A|gelatinase A|matrix metalloproteinase-2|matrix metalloproteinase-II|neutrophil gelatinase
ABCB10	-2.2949	2.96e-09	EST20237|M-ABC2|MTABC2	HGNC:41|MIM:605454|Ensembl:ENSG00000135776|HPRD:09263|Vega:OTTHUMG00000039471	1	1q42.13	ATP-binding cassette, sub-family B (MDR/TAP), member 10	protein-coding	ATP-binding cassette, sub-family B (MDR/TAP), member 10	ABC transporter 10 protein|ATP-binding cassette sub-family B member 10, mitochondrial|ATP-binding cassette transporter 10|mitochondrial ATP-binding cassette 2
NME8	-2.28647	4.38e-05	CILD6|NM23-H8|SPTRX2|TXNDC3|sptrx-2	HGNC:16473|MIM:607421|Ensembl:ENSG00000086288|HPRD:16243|Vega:OTTHUMG00000023716	7	7p14.1	NME/NM23 family member 8	protein-coding	NME/NM23 family member 8	sperm-specific thioredoxin 2|spermatid-specific thioredoxin-2|thioredoxin domain containing 3 (spermatozoa)|thioredoxin domain-containing protein 3
LOC339862	-2.28094	0.0201293	-	-	3	3p24.3	uncharacterized LOC339862	protein-coding	-	uncharacterized protein LOC339862
MIR181A1	-2.27735	0.00334116	MIR213|MIRN181A1|MIRN213|hsa-mir-181a-1|mir-213	HGNC:31590|MIM:612742|Ensembl:ENSG00000207759|miRBase:MI0000289	1	1q32.1	microRNA 181a-1	ncRNA	microRNA 181a-1	-
MIR181A1HG	-2.25125	1.73e-05	RP11-31E23.1	HGNC:48659	1	1q32.1	MIR181A1 host gene (non-protein coding)	ncRNA	MIR181A1 host gene (non-protein coding)	-
RNF130	-2.221	2.02e-06	G1RZFP|GOLIATH|GP	HGNC:18280|Ensembl:ENSG00000113269|HPRD:11504|Vega:OTTHUMG00000130909	5	5q35.3	ring finger protein 130	protein-coding	ring finger protein 130	E3 ubiquitin-protein ligase RNF130|g1-related zinc finger protein|goliath homolog
GOLGA8EP	-2.21231	0.0256257	GOLGA8E	HGNC:32377|Ensembl:ENSG00000175676|HPRD:17381	15	15q11.2	golgin A8 family, member E, pseudogene	pseudo	golgin A8 family, member E, pseudogene	-
MAML2	-2.21205	0.00617455	MAM-3|MAM2|MAM3|MLL-MAML2	HGNC:16259|MIM:607537|HPRD:09608	11	11q21	mastermind-like 2 (Drosophila)	protein-coding	mastermind-like 2 (Drosophila)	mam-2|mastermind-like protein 2
GSG1	-2.18157	2.23e-08	-	HGNC:19716|Ensembl:ENSG00000111305|HPRD:11015|Vega:OTTHUMG00000150148	12	12p13.1	germ cell associated 1	protein-coding	germ cell associated 1	germ cell-specific gene 1 protein
TACC2	-2.18029	4.2e-06	AZU-1|ECTACC	HGNC:11523|MIM:605302|Ensembl:ENSG00000138162|HPRD:05600|Vega:OTTHUMG00000019181	10	10q26	transforming, acidic coiled-coil containing protein 2	protein-coding	transforming, acidic coiled-coil containing protein 2	anti zuai-1|transforming acidic coiled-coil-containing protein 2
ANXA2	-2.16283	1.07e-06	ANX2|ANX2L4|CAL1H|LIP2|LPC2|LPC2D|P36|PAP-IV	HGNC:537|MIM:151740|Ensembl:ENSG00000182718|HPRD:01061|Vega:OTTHUMG00000132763	15	15q22.2	annexin A2	protein-coding	annexin A2	annexin II|annexin-2|calpactin I heavy chain|calpactin I heavy polypeptide|calpactin-1 heavy chain|chromobindin 8|chromobindin-8|lipocortin II|placental anticoagulant protein IV|protein I
F3	-2.15245	2.28e-06	CD142|TF|TFA	HGNC:3541|MIM:134390|Ensembl:ENSG00000117525|HPRD:00603|Vega:OTTHUMG00000010716	1	1p22-p21	coagulation factor III (thromboplastin, tissue factor)	protein-coding	coagulation factor III (thromboplastin, tissue factor)	tissue factor
NT5DC2	-2.1315	0.001064	-	HGNC:25717|Ensembl:ENSG00000168268|HPRD:07770|Vega:OTTHUMG00000158626	3	3p21.1	5'-nucleotidase domain containing 2	protein-coding	5'-nucleotidase domain containing 2	5'-nucleotidase domain-containing protein 2
RNF149	-2.12094	5.11e-05	DNAPTP2	HGNC:23137|Ensembl:ENSG00000163162|HPRD:11513|Vega:OTTHUMG00000130685	2	2q11.2	ring finger protein 149	protein-coding	ring finger protein 149	DNA polymerase-transactivated protein 2|E3 ubiquitin-protein ligase RNF149
LINC00676	-2.09686	0.000518395	RP11-313L9.1	HGNC:44394|Ensembl:ENSG00000234854	13	13q34	long intergenic non-protein coding RNA 676	ncRNA	long intergenic non-protein coding RNA 676	-
TRAJ34	-2.0948	0.00865488	-	HGNC:12064|IMGT/GENE-DB:TRAJ34	14	14q11	T cell receptor alpha joining 34	other	T cell receptor alpha joining 34	-
CDC42EP3	-2.08146	8.38e-08	BORG2|CEP3|UB1	HGNC:16943|MIM:606133|Ensembl:ENSG00000163171|HPRD:09364|Vega:OTTHUMG00000100971	2	2p21	CDC42 effector protein (Rho GTPase binding) 3	protein-coding	CDC42 effector protein (Rho GTPase binding) 3	CRIB-containing BORG2 protein|MSE55-related Cdc42-binding protein|MSE55-related protein|binder of Rho GTPases 2|cdc42 effector protein 3
MFAP4	-2.0798	5.13e-06	-	HGNC:7035|MIM:600596|Ensembl:ENSG00000166482|HPRD:02789|Vega:OTTHUMG00000059585	17	17p11.2	microfibrillar-associated protein 4	protein-coding	microfibrillar-associated protein 4	microfibril-associated glycoprotein 4
SIPA1L2	-2.03216	2.08e-07	SPAL2	HGNC:23800|MIM:611609|Ensembl:ENSG00000116991|HPRD:15346|Vega:OTTHUMG00000037820	1	1q42.2	signal-induced proliferation-associated 1 like 2	protein-coding	signal-induced proliferation-associated 1 like 2	SIPA1-like protein 2|SPA-1-like 2|signal-induced proliferation-associated 1-like protein 2
OR2T2	-2.02394	0.0300071	OR1-43|OR2T2P	HGNC:14725|Ensembl:ENSG00000196240|HPRD:17706|Vega:OTTHUMG00000040480	1	1q44	olfactory receptor, family 2, subfamily T, member 2	protein-coding	olfactory receptor, family 2, subfamily T, member 2	olfactory receptor 2T2|olfactory receptor OR1-43|olfactory receptor, family 2, subfamily T, member 2 pseudogene
PTX3	-2.01706	8.29e-07	TNFAIP5|TSG-14	HGNC:9692|MIM:602492|Ensembl:ENSG00000163661|HPRD:03928|Vega:OTTHUMG00000158750	3	3q25	pentraxin 3, long	protein-coding	pentraxin 3, long	TNF alpha-induced protein 5|pentaxin-related gene, rapidly induced by IL-1 beta, tumor necrosis factor, alpha-induced protein 5|pentaxin-related protein PTX3|pentraxin-3|pentraxin-related gene, rapidly induced by IL-1 beta|pentraxin-related protein PTX3|tumor necrosis factor alpha-induced protein 5|tumor necrosis factor, alpha-induced protein 5|tumor necrosis factor-inducible gene 14 protein|tumo…
NAV3	-2.01599	0.000732848	POMFIL1|STEERIN3|unc53H3	HGNC:15998|MIM:611629|Ensembl:ENSG00000067798|HPRD:10114|Vega:OTTHUMG00000170001	12	12q14.3	neuron navigator 3	protein-coding	neuron navigator 3	pore membrane and/or filament interacting like protein 1|unc-53 homolog 3
STS	-2.00696	1.51e-06	ARSC|ARSC1|ASC|ES|SSDD|XLI	HGNC:11425|MIM:300747|Ensembl:ENSG00000101846|HPRD:02389|Vega:OTTHUMG00000021102	X	Xp22.32	steroid sulfatase (microsomal), isozyme S	protein-coding	steroid sulfatase (microsomal), isozyme S	arylsulfatase C|estrone sulfatase|steryl-sulfatase|steryl-sulfate sulfohydrolase
AHNAK	-2.00538	1.84e-06	AHNAKRS	HGNC:347|MIM:103390|Ensembl:ENSG00000124942|HPRD:14684|Vega:OTTHUMG00000167558	11	11q12.2	AHNAK nucleoprotein	protein-coding	AHNAK nucleoprotein	AHNAK-related|desmoyokin|neuroblast differentiation-associated protein AHNAK

## Sheet: NB4-LR1 upregulated genes
NB4-LR1 ATRA-treated vs non-treated cells
	Fold Change	p-value	Synonyms	dbXrefs	chromosome	map_location	description	type_of_gene	Full_name_from_nomenclature_authority	Other_designations
SLC50A1	2.00541	1.46e-05	HsSWEET1|RAG1AP1|SCP|SWEET1|slv	HGNC:30657|MIM:613683|Ensembl:ENSG00000169241|HPRD:17427|Vega:OTTHUMG00000035333	1	1q22	solute carrier family 50 (sugar efflux transporter), member 1	protein-coding	solute carrier family 50 (sugar efflux transporter), member 1	RAG1-activating protein 1|RZPDo834D038D|probable sugar transporter RAG1AP1|recombination activating gene 1 activating protein 1|solute carrier family 50 (sugar transporter), member 1|solute carrier family 50 member 1|stromal cell protein|sugar transporter SWEET1
SPP1	2.00664	0.045173	BNSP|BSPI|ETA-1|OPN	HGNC:11255|MIM:166490|Ensembl:ENSG00000118785|HPRD:01325|Vega:OTTHUMG00000130599	4	4q22.1	secreted phosphoprotein 1	protein-coding	secreted phosphoprotein 1	SPP1/CALPHA1 fusion|early T-lymphocyte activation 1|nephropontin|osteopontin|osteopontin/immunoglobulin alpha 1 heavy chain constant region fusion protein|secreted phosphoprotein 1 (osteopontin, bone sialoprotein I, early T-lymphocyte activation 1)|urinary stone protein|uropontin
FOXC1	2.00792	8.47e-07	ARA|FKHL7|FREAC-3|FREAC3|IGDA|IHG1|IRID1|RIEG3	HGNC:3800|MIM:601090|Ensembl:ENSG00000054598|HPRD:03054|Vega:OTTHUMG00000016182	6	6p25	forkhead box C1	protein-coding	forkhead box C1	forkhead box protein C1|forkhead, drosophila, homolog-like 7|forkhead-related activator 3|forkhead-related protein FKHL7|forkhead-related transcription factor 3|forkhead/winged helix-like transcription factor 7|myeloid factor-delta
TNFRSF1B	2.0121	4.59e-06	CD120b|TBPII|TNF-R-II|TNF-R75|TNFBR|TNFR1B|TNFR2|TNFR80|p75|p75TNFR	HGNC:11917|MIM:191191|Ensembl:ENSG00000028137|HPRD:01862|Vega:OTTHUMG00000001829	1	1p36.22	tumor necrosis factor receptor superfamily, member 1B	protein-coding	tumor necrosis factor receptor superfamily, member 1B	TNF-R2|TNF-RII|p75 TNF receptor|p80 TNF-alpha receptor|soluble TNFR1B variant 1|tumor necrosis factor beta receptor|tumor necrosis factor binding protein 2|tumor necrosis factor receptor 2|tumor necrosis factor receptor superfamily member 1B|tumor necrosis factor receptor type II
DCUN1D3	2.01295	0.000125163	44M2.4	HGNC:28734|HPRD:14660	16	16p12.3	DCN1, defective in cullin neddylation 1, domain containing 3	protein-coding	DCN1, defective in cullin neddylation 1, domain containing 3	DCN1-like protein 3|DCUN1 domain-containing protein 3|defective in cullin neddylation protein 1-like protein 3
ICAM3	2.01543	8.5e-07	CD50|CDW50|ICAM-R	HGNC:5346|MIM:146631|Ensembl:ENSG00000076662|HPRD:00889|Vega:OTTHUMG00000180410	19	19p13.3-p13.2	intercellular adhesion molecule 3	protein-coding	intercellular adhesion molecule 3	ICAM-3|intercellular adhesion molecule-3
TLR4	2.01729	4.86e-06	ARMD10|CD284|TLR-4|TOLL	HGNC:11850|MIM:603030|Ensembl:ENSG00000136869|HPRD:04325|Vega:OTTHUMG00000021046	9	9q33.1	toll-like receptor 4	protein-coding	toll-like receptor 4	hToll|homolog of Drosophila toll
SIGLEC10	2.01846	9.88e-05	PRO940|SIGLEC-10|SLG2	HGNC:15620|MIM:606091|Ensembl:ENSG00000142512|HPRD:07307|Vega:OTTHUMG00000165521	19	19q13.3	sialic acid binding Ig-like lectin 10	protein-coding	sialic acid binding Ig-like lectin 10	sialic acid binding Ig-like lectin 10 Ig-like lectin 7|sialic acid-binding Ig-like lectin 10|siglec-like gene 2|siglec-like protein 2
DHCR7	2.01865	6.53e-06	SLOS	HGNC:2860|MIM:602858|Ensembl:ENSG00000172893|HPRD:04174|Vega:OTTHUMG00000167346	11	11q13.4	7-dehydrocholesterol reductase	protein-coding	7-dehydrocholesterol reductase	7-DHC reductase|delta-7-dehydrocholesterol reductase|putative sterol reductase SR-2|sterol delta-7-reductase
HOXA1	2.01873	1.76e-05	BSAS|HOX1|HOX1F	HGNC:5099|MIM:142955|Ensembl:ENSG00000105991|HPRD:00843|Vega:OTTHUMG00000023207	7	7p15.3	homeobox A1	protein-coding	homeobox A1	HOX A1 homeodomain protein|Hox 1.6-like protein|homeo box A1|homeobox 1F|homeobox protein Hox-1F|homeobox protein Hox-A1|lab-like protein
ORAI3	2.02014	8.85e-06	TMEM142C	HGNC:28185|MIM:610930|Ensembl:ENSG00000175938|HPRD:14431|Vega:OTTHUMG00000176768	16	16p11.2	ORAI calcium release-activated calcium modulator 3	protein-coding	ORAI calcium release-activated calcium modulator 3	protein orai-3|transmembrane protein 142C
TYROBP	2.02273	0.000299397	DAP12|KARAP|PLOSL	HGNC:12449|MIM:604142|Ensembl:ENSG00000011600|HPRD:04996|Vega:OTTHUMG00000181739	19	19q13.1	TYRO protein tyrosine kinase binding protein	protein-coding	TYRO protein tyrosine kinase binding protein	DNAX-activation protein 12|KAR-associated protein|TYRO protein tyrosine kinase-binding protein|killer-activating receptor-associated protein
CTSZ	2.02884	8.97e-08	CTSX	HGNC:2547|MIM:603169|Ensembl:ENSG00000101160|HPRD:04410|Vega:OTTHUMG00000032858	20	20q13.32	cathepsin Z	protein-coding	cathepsin Z	carboxypeptidase LB|cathepsin B2|cathepsin IV|cathepsin P|cathepsin X|cathepsin Y|cathepsin Z1|cysteine-type carboxypeptidase|lysosomal carboxypeptidase B|preprocathepsin P
C10ORF54	2.02929	1.76e-08	B7-H5|B7H5|GI24|PP2135|SISP1	HGNC:30085|MIM:615608|Ensembl:ENSG00000107738|HPRD:15160|Vega:OTTHUMG00000018426	10	10q22.1	chromosome 10 open reading frame 54	protein-coding	chromosome 10 open reading frame 54	platelet receptor Gi24|stress induced secreted protein 1
FUCA2	2.0355	2.58e-07	dJ20N2.5	HGNC:4008|MIM:136820|Ensembl:ENSG00000001036|HPRD:00649|Vega:OTTHUMG00000015728	6	6q24	fucosidase, alpha-L- 2, plasma	protein-coding	fucosidase, alpha-L- 2, plasma	alpha-L-fucosidase 2|alpha-L-fucoside fucohydrolase 2|plasma alpha-L-fucosidase
RNU11	2.04002	0.0130123	RNU11-1|U11	HGNC:10108|Ensembl:ENSG00000270103	1	1p35	RNA, U11 small nuclear	snRNA	RNA, U11 small nuclear	-
CXCR4	2.04138	0.000324154	CD184|D2S201E|FB22|HM89|HSY3RR|LAP3|LCR1|LESTR|NPY3R|NPYR|NPYRL|NPYY3R|WHIM	HGNC:2561|MIM:162643|Ensembl:ENSG00000121966|HPRD:01217|Vega:OTTHUMG00000153583	2	2q21	chemokine (C-X-C motif) receptor 4	protein-coding	chemokine (C-X-C motif) receptor 4	C-X-C chemokine receptor type 4|CD184 antigen|CXC-R4|CXCR-4|SDF-1 receptor|fusin|leukocyte-derived seven transmembrane domain receptor|leukocyte-derived seven-transmembrane-domain receptor|lipopolysaccharide-associated protein 3|neuropeptide Y receptor Y3|seven transmembrane helix receptor|seven-transmembrane-segment receptor, spleen|stromal cell-derived factor 1 receptor
CD82	2.04577	2.39e-08	4F9|C33|GR15|IA4|KAI1|R2|SAR2|ST6|TSPAN27	HGNC:6210|MIM:600623|HPRD:09004	11	11p11.2	CD82 molecule	protein-coding	CD82 molecule	C33 antigen|CD82 antigen|inducible membrane protein R2|kangai 1 (suppression of tumorigenicity 6, prostate; CD82 antigen (R2 leukocyte antigen, antigen detected by monoclonal and antibody IA4))|metastasis suppressor Kangai-1|tetraspanin-27|tspan-27
ERMP1	2.04644	0.000392123	FXNA|KIAA1815|bA207C16.3	HGNC:23703|MIM:611156|Ensembl:ENSG00000099219|HPRD:17227|Vega:OTTHUMG00000019508	9	9p24	endoplasmic reticulum metallopeptidase 1	protein-coding	endoplasmic reticulum metallopeptidase 1	Felix-ina|aminopeptidase Fxna|bA207C16.3 (novel protein similar to predicted yeast, plant and worm proteins)
NCF2	2.04701	0.00143896	NCF-2|NOXA2|P67-PHOX|P67PHOX	HGNC:7661|MIM:608515|Ensembl:ENSG00000116701|HPRD:01991|Vega:OTTHUMG00000035329	1	1q25	neutrophil cytosolic factor 2	protein-coding	neutrophil cytosolic factor 2	67 kDa neutrophil oxidase factor|NADPH oxidase activator 2|chronic granulomatous disease, autosomal 2|neutrophil NADPH oxidase factor 2|neutrophil cytosol factor 2|neutrophil cytosolic factor 2 (65kD, chronic granulomatous disease, autosomal 2)
GADD45A	2.05581	7.28e-07	DDIT1|GADD45	HGNC:4095|MIM:126335|Ensembl:ENSG00000116717|HPRD:00528|Vega:OTTHUMG00000009374	1	1p31.2	growth arrest and DNA-damage-inducible, alpha	protein-coding	growth arrest and DNA-damage-inducible, alpha	DDIT-1|DNA damage-inducible transcript 1 protein|DNA damage-inducible transcript-1|DNA-damage-inducible transcript 1|growth arrest and DNA damage-inducible protein GADD45 alpha|growth arrest and DNA-damage-inducible 45 alpha
LINC00599	2.06731	4.19e-05	RP11-403C10.2|Rncr3	HGNC:27231|Ensembl:ENSG00000253230	8	8p23.1	long intergenic non-protein coding RNA 599	ncRNA	long intergenic non-protein coding RNA 599	-
RRAGD	2.07202	0.000678984	RAGD|bA11D8.2.1	HGNC:19903|MIM:608268|Ensembl:ENSG00000025039|HPRD:12199|Vega:OTTHUMG00000015200	6	6q15-q16	Ras-related GTP binding D	protein-coding	Ras-related GTP binding D	Rag D protein|ras-related GTP-binding protein D
AC007879.2	2.07244	1.03e-05	AC007879.5	Ensembl:ENSG00000234902	2	2q33.3	uncharacterized LOC101927865	ncRNA	-	-
PLEKHA2	2.07521	3.65e-07	TAPP2	HGNC:14336|MIM:607773|Ensembl:ENSG00000169499	8	8p11.22	pleckstrin homology domain containing, family A (phosphoinositide binding specific) member 2	protein-coding	pleckstrin homology domain containing, family A (phosphoinositide binding specific) member 2	PH domain-containing family A member 2|TAPP-2|pleckstrin homology domain-containing family A member 2|pleckstrin homology domain-containing, family A (phosphoinositide binding specific) member 2|tandem PH Domain containing protein-2|tandem PH domain-containing protein 2
ENTPD7	2.07848	4.53e-05	LALP1|RP11-483F11.1	HGNC:19745|HPRD:10939	10	-	ectonucleoside triphosphate diphosphohydrolase 7	protein-coding	ectonucleoside triphosphate diphosphohydrolase 7	NTPDase 7|lysosomal apyrase-like protein 1
CECR1	2.08627	0.000215758	ADA2|ADGF|IDGFL	HGNC:1839|MIM:607575|Ensembl:ENSG00000093072|HPRD:10462|Vega:OTTHUMG00000030726	22	22q11.2	cat eye syndrome chromosome region, candidate 1	protein-coding	cat eye syndrome chromosome region, candidate 1	adenosine deaminase 2|adenosine deaminase CECR1|cat eye syndrome critical region protein 1
HEXA	2.08884	5.6e-06	TSD	HGNC:4878|MIM:606869|Ensembl:ENSG00000213614|HPRD:06040|Vega:OTTHUMG00000133445	15	15q24.1	hexosaminidase A (alpha polypeptide)	protein-coding	hexosaminidase A (alpha polypeptide)	N-acetyl-beta-glucosaminidase subunit alpha|beta-N-acetylhexosaminidase subunit alpha|beta-hexosaminidase subunit alpha|hexosaminidase subunit A
ICAM1	2.09059	0.0038574	BB2|CD54|P3.58	HGNC:5344|MIM:147840|Ensembl:ENSG00000090339|HPRD:00996|Vega:OTTHUMG00000180403	19	19p13.3-p13.2	intercellular adhesion molecule 1	protein-coding	intercellular adhesion molecule 1	ICAM-1|cell surface glycoprotein P3.58|intercellular adhesion molecule 1 (CD54), human rhinovirus receptor|major group rhinovirus receptor
PGD	2.09469	5.22e-06	6PGD	HGNC:8891|MIM:172200|Ensembl:ENSG00000142657|HPRD:01391|Vega:OTTHUMG00000001905	1	1p36.22	phosphogluconate dehydrogenase	protein-coding	phosphogluconate dehydrogenase	6-phosphogluconate dehydrogenase, decarboxylating
TEX30	2.10189	0.000364964	C13orf27	HGNC:25188|Ensembl:ENSG00000151287|HPRD:14295|Vega:OTTHUMG00000017306	13	13q33.1	testis expressed 30	protein-coding	testis expressed 30	testis-expressed sequence 30 protein
TMEM154	2.1026	0.000205437	-	HGNC:26489|HPRD:08719	4	4q31.3	transmembrane protein 154	protein-coding	transmembrane protein 154	-
ALDOC	2.11255	0.0228643	ALDC	HGNC:418|MIM:103870|Ensembl:ENSG00000109107|HPRD:02386|Vega:OTTHUMG00000132605	17	17cen-q12	aldolase C, fructose-bisphosphate	protein-coding	aldolase C, fructose-bisphosphate	aldolase 3|brain-type aldolase|fructoaldolase C|fructose-1,6-biphosphate triosephosphate lyase|fructose-bisphosphate aldolase C
WIPI1	2.11321	0.000230085	ATG18|ATG18A|WIPI49	HGNC:25471|MIM:609224|Ensembl:ENSG00000070540|HPRD:08540|Vega:OTTHUMG00000179873	17	17q24.2	WD repeat domain, phosphoinositide interacting 1	protein-coding	WD repeat domain, phosphoinositide interacting 1	WD repeat domain phosphoinositide-interacting protein 1|WD40 repeat protein Interacting with phosphoInositides of 49kDa|WD40 repeat protein interacting with phosphoinositides of 49 kDa|WIPI 49 kDa|WIPI-1 alpha|atg18 protein homolog
FLOT1	2.1214	5.89e-06	-	HGNC:3757|MIM:606998|Ensembl:ENSG00000137312|HPRD:06105|Vega:OTTHUMG00000031151	6	6p21.3	flotillin 1	protein-coding	flotillin 1	flotillin-1|integral membrane component of caveolae
MARCH-III|RNF173	2.12364	3.36e-06	MARCH-III|RNF173	HGNC:28728|MIM:613333|Ensembl:ENSG00000173926|HPRD:14362|Vega:OTTHUMG00000128968	5	5q23.2	membrane-associated ring finger (C3HC4) 3, E3 ubiquitin protein ligase	protein-coding	membrane-associated ring finger (C3HC4) 3, E3 ubiquitin protein ligase	E3 ubiquitin-protein ligase MARCH3|RING finger protein 173|membrane-associated RING-CH protein III
PNPLA1	2.13198	1.65e-10	ARCI10|dJ50J22.1	HGNC:21246|MIM:612121|Ensembl:ENSG00000180316|HPRD:17869|Vega:OTTHUMG00000014590	6	6p21.31	patatin-like phospholipase domain containing 1	protein-coding	patatin-like phospholipase domain containing 1	patatin-like phospholipase domain-containing protein 1
PDE3A	2.14343	8.58e-07	CGI-PDE|CGI-PDE A|CGI-PDE-A	HGNC:8778|MIM:123805|Ensembl:ENSG00000172572|HPRD:00441|Vega:OTTHUMG00000168962	12	12p12	phosphodiesterase 3A, cGMP-inhibited	protein-coding	phosphodiesterase 3A, cGMP-inhibited	cAMP phosphodiesterase, myocardial cGMP-inhibited|cGMP-inhibited 3',5'-cyclic phosphodiesterase A|cyclic GMP-inhibited phosphodiesterase A
PECAM1	2.14641	2.07e-06	CD31|CD31/EndoCAM|GPIIA'|PECA1|PECAM-1|endoCAM	HGNC:8823|MIM:173445|HPRD:01425	17	17q23.3	platelet/endothelial cell adhesion molecule 1	protein-coding	platelet/endothelial cell adhesion molecule 1	CD31 antigen|platelet endothelial cell adhesion molecule
AGT	2.14816	0.000195208	ANHU|SERPINA8	HGNC:333|MIM:106150|Ensembl:ENSG00000135744|HPRD:00106|Vega:OTTHUMG00000037757	1	1q42.2	angiotensinogen (serpin peptidase inhibitor, clade A, member 8)	protein-coding	angiotensinogen (serpin peptidase inhibitor, clade A, member 8)	alpha-1 antiproteinase, antitrypsin|angiotensin I|angiotensin II|angiotensinogen|pre-angiotensinogen|serine (or cysteine) proteinase inhibitor|serpin A8
FAM107B	2.15165	1.28e-06	C10orf45	HGNC:23726|Ensembl:ENSG00000065809|HPRD:12575|Vega:OTTHUMG00000017709	10	10p13	family with sequence similarity 107, member B	protein-coding	family with sequence similarity 107, member B	protein FAM107B
CD37	2.16703	0.000257209	GP52-40|TSPAN26	HGNC:1666|MIM:151523|Ensembl:ENSG00000104894|HPRD:01053|Vega:OTTHUMG00000183183	19	19q13.3	CD37 molecule	protein-coding	CD37 molecule	CD37 antigen|cell differentiation antigen 37|leukocyte antigen CD37|leukocyte surface antigen CD37|tetraspanin-26|tspan-26
LAPTM5	2.17081	1.09e-06	CLAST6	HGNC:29612|MIM:601476|Ensembl:ENSG00000162511|HPRD:03280|Vega:OTTHUMG00000003707	1	1p34	lysosomal protein transmembrane 5	protein-coding	lysosomal protein transmembrane 5	CD40-ligand-activated specific transcripts|human retinoic acid-inducible E3 protein|lysosomal associated multispanning membrane protein 5|lysosomal multispanning membrane protein 5|lysosomal-associated multitransmembrane protein 5|lysosomal-associated transmembrane protein 5|retinoic acid-inducible E3 protein
PDZD8	2.17462	5.43e-05	PDZK8|bA129M16.2	HGNC:26974|MIM:614235|HPRD:11423	10	10q26.12	PDZ domain containing 8	protein-coding	PDZ domain containing 8	PDZ domain-containing protein 8|sarcoma antigen NY-SAR-104|sarcoma antigen NY-SAR-84|sarcoma antigen NY-SAR-84/NY-SAR-104
GM2A	2.17521	8.56e-06	GM2-AP|SAP-3	HGNC:4367|MIM:613109|Ensembl:ENSG00000196743|HPRD:02034|Vega:OTTHUMG00000130124	5	5q33.1	GM2 ganglioside activator	protein-coding	GM2 ganglioside activator	cerebroside sulfate activator protein|ganglioside GM2 activator|shingolipid activator protein 3|sphingolipid activator protein 3
TRDJ3	2.1851	0.00212272	-	HGNC:12259|IMGT/GENE-DB:TRDJ3	14	14q11	T cell receptor delta joining 3	other	T cell receptor delta joining 3	-
STOX2	2.18899	9.23e-09	-	HGNC:25450|Ensembl:ENSG00000173320|HPRD:16823|Vega:OTTHUMG00000160618	4	4q35.1	storkhead box 2	protein-coding	storkhead box 2	storkhead-box protein 2
ITGAM	2.1928	7.47e-05	CD11B|CR3A|MAC-1|MAC1A|MO1A|SLEB6	HGNC:6149|MIM:120980|Ensembl:ENSG00000169896|HPRD:00411|Vega:OTTHUMG00000176612	16	16p11.2	integrin, alpha M (complement component 3 receptor 3 subunit)	protein-coding	integrin, alpha M (complement component 3 receptor 3 subunit)	CD11 antigen-like family member B|CR-3 alpha chain|antigen CD11b (p170)|cell surface glycoprotein MAC-1 subunit alpha|integrin alpha-M|leukocyte adhesion receptor MO1|macrophage antigen alpha polypeptide|neutrophil adherence receptor alpha-M subunit
MIR223	2.19361	0.00114271	MIRN223|miRNA223|mir-223	HGNC:31603|MIM:300694|Ensembl:ENSG00000207939|miRBase:MI0000300	X	Xq12	microRNA 223	ncRNA	microRNA 223	-
CD70	2.19777	0.000188681	CD27L|CD27LG|TNFSF7	HGNC:11937|MIM:602840|Ensembl:ENSG00000125726|HPRD:18515|Vega:OTTHUMG00000181834	19	19p13	CD70 molecule	protein-coding	CD70 molecule	CD27 ligand|CD27-L|CD70 antigen|Ki-24 antigen|surface antigen CD70|tumor necrosis factor (ligand) superfamily, member 7|tumor necrosis factor ligand superfamily member 7
SLC25A40	2.20037	0.00102692	MCFP	HGNC:29680|MIM:610821|Ensembl:ENSG00000075303|HPRD:14372|Vega:OTTHUMG00000131033	7	7q21.12	solute carrier family 25, member 40	protein-coding	solute carrier family 25, member 40	mitochondrial carrier family protein|solute carrier family 25 member 40
FGR	2.21494	8.52e-08	SRC2|c-fgr|c-src2|p55-Fgr|p55c-fgr|p58-Fgr|p58c-fgr	HGNC:3697|MIM:164940|Ensembl:ENSG00000000938|HPRD:01288|Vega:OTTHUMG00000003516	1	1p36.2-p36.1	feline Gardner-Rasheed sarcoma viral oncogene homolog	protein-coding	feline Gardner-Rasheed sarcoma viral oncogene homolog	Gardner-Rasheed feline sarcoma viral (v-fgr) oncogene homolog|c-fgr protooncogene|c-src-2 proto-oncogene|p55-c-fgr protein|proto-oncogene c-Fgr|proto-oncogene tyrosine-protein kinase FGR|tyrosine-protein kinase Fgr|v-fgr feline Gardner-Rasheed sarcoma viral oncogene homolog
SIGLEC17P	2.21916	3.36e-05	HSPC078|SIGLECP2|SIGLECP3	HGNC:15604|Ensembl:ENSG00000171101	19	19q13.3	sialic acid binding Ig-like lectin 17, pseudogene	pseudo	sialic acid binding Ig-like lectin 17, pseudogene	-
HIVEP2	2.22495	0.000805526	HIV-EP2|MBP-2|MIBP1|SHN2|ZAS2|ZNF40B	HGNC:4921|MIM:143054|Ensembl:ENSG00000010818|HPRD:00881|Vega:OTTHUMG00000015713	6	6q23-q24	human immunodeficiency virus type I enhancer binding protein 2	protein-coding	human immunodeficiency virus type I enhancer binding protein 2	MHC binding protein-2|MHC-binding protein 2|Schnurri-2|c-myc intron binding protein 1|human immunodeficiency virus type I enhancer-binding protein 2|transcription factor HIVEP2
FAR2	2.22978	2.53e-06	MLSTD1|SDR10E2	HGNC:25531|Ensembl:ENSG00000064763|HPRD:14723|Vega:OTTHUMG00000169320	12	12p11.22	fatty acyl CoA reductase 2	protein-coding	fatty acyl CoA reductase 2	fatty acyl-CoA reductase 2|male sterility domain-containing protein 1|short chain dehydrogenase/reductase family 10E, member 2
DRAM1	2.23563	3.8e-05	DRAM	HGNC:25645|MIM:610776|Ensembl:ENSG00000136048|HPRD:07743|Vega:OTTHUMG00000170447	12	12q23.2	DNA-damage regulated autophagy modulator 1	protein-coding	DNA-damage regulated autophagy modulator 1	DNA damage-regulated autophagy modulator protein 1|damage-regulated autophagy modulator
INSIG1	2.23822	3.76e-06	CL-6|CL6	HGNC:6083|MIM:602055|Ensembl:ENSG00000186480|HPRD:03633|Vega:OTTHUMG00000151330	7	7q36	insulin induced gene 1	protein-coding	insulin induced gene 1	INSIG-1 membrane protein|insulin-induced gene 1 protein
BHLHE40	2.24379	0.000467237	BHLHB2|DEC1|HLHB2|SHARP-2|STRA13|Stra14	HGNC:1046|MIM:604256|Ensembl:ENSG00000134107|HPRD:16050|Vega:OTTHUMG00000119035	3	3p26	basic helix-loop-helix family, member e40	protein-coding	basic helix-loop-helix family, member e40	basic helix-loop-helix domain containing, class B, 2|class B basic helix-loop-helix protein 2|class E basic helix-loop-helix protein 40|differentially expressed in chondrocytes 1|differentially expressed in chondrocytes protein 1|differentiated embryo chondrocyte expressed gene 1|enhancer-of-split and hairy-related protein 2|stimulated by retinoic acid gene 13 protein
LRG1	2.2512	1.96e-05	HMFT1766|LRG	HGNC:29480|MIM:611289|HPRD:10056	19	19p13.3	leucine-rich alpha-2-glycoprotein 1	protein-coding	leucine-rich alpha-2-glycoprotein 1	1300008B03Rik|2310031E04Rik|leucine rich alpha 2 glycoprotein|leucine-rich alpha-2-glycoprotein
PARP14	2.25131	0.000857244	ARTD8|BAL2|PARP-14|pART8	HGNC:29232|MIM:610028|Ensembl:ENSG00000173193|HPRD:11421|Vega:OTTHUMG00000159552	3	3q21.1	poly (ADP-ribose) polymerase family, member 14	protein-coding	poly (ADP-ribose) polymerase family, member 14	ADP-ribosyltransferase diphtheria toxin-like 8|B-aggressive lymphoma 2|b aggressive lymphoma protein 2|collaborator of STAT6|poly [ADP-ribose] polymerase 14
ACSL1	2.25226	1.37e-07	ACS1|FACL1|FACL2|LACS|LACS1|LACS2	HGNC:3569|MIM:152425|Ensembl:ENSG00000151726|HPRD:01068|Vega:OTTHUMG00000160547	4	4q35	acyl-CoA synthetase long-chain family member 1	protein-coding	acyl-CoA synthetase long-chain family member 1	LACS 1|LACS 2|acyl-CoA synthetase 1|fatty-acid-Coenzyme A ligase, long-chain 1|fatty-acid-Coenzyme A ligase, long-chain 2|lignoceroyl-CoA synthase|long-chain acyl-CoA synthetase 1|long-chain acyl-CoA synthetase 2|long-chain fatty acid-CoA ligase 2|long-chain fatty-acid-coenzyme A ligase 1|long-chain-fatty-acid--CoA ligase 1|palmitoyl-CoA ligase 1|palmitoyl-CoA ligase 2|paltimoyl-CoA ligase 1
LOC541473	2.25729	0.013646	-	Ensembl:ENSG00000146722|HPRD:18674	7	7q11.23	FK506 binding protein 6, 36kDa pseudogene	pseudo	-	-
APLP2	2.25859	7.2e-08	APLP-2|APPH|APPL2|CDEBP	HGNC:598|MIM:104776|Ensembl:ENSG00000084234|HPRD:00103|Vega:OTTHUMG00000165767	11	11q24	amyloid beta (A4) precursor-like protein 2	protein-coding	amyloid beta (A4) precursor-like protein 2	CDEI box-binding protein|amyloid precursor protein homolog HSD-2|amyloid-like protein 2
DYSF	2.26049	6.78e-07	FER1L1|LGMD2B|MMD1	HGNC:3097|MIM:603009|Ensembl:ENSG00000135636|HPRD:04307|Vega:OTTHUMG00000129757	2	2p13.3	dysferlin	protein-coding	dysferlin	dysferlin, limb girdle muscular dystrophy 2B (autosomal recessive)|dystrophy-associated fer-1-like 1|dystrophy-associated fer-1-like protein|fer-1-like protein 1|limb girdle muscular dystrophy 2B (autosomal recessive)
CXCR2	2.26148	8.21e-07	CD182|CDw128b|CMKAR2|IL8R2|IL8RA|IL8RB	HGNC:6027|MIM:146928|Ensembl:ENSG00000180871|HPRD:00907|Vega:OTTHUMG00000133107	2	2q35	chemokine (C-X-C motif) receptor 2	protein-coding	chemokine (C-X-C motif) receptor 2	C-X-C chemokine receptor type 2|CXC-R2|CXCR-2|CXCR2 gene for IL8 receptor type B|GRO/MGSA receptor|IL-8 receptor type 2|IL-8R B|chemokine (CXC) receptor 2|high affinity interleukin-8 receptor B|interleukin 8 receptor B|interleukin 8 receptor type 2|interleukin 8 receptor, beta|interleukin-8 receptor type B
RHOBTB3	2.26947	1.63e-05	-	HGNC:18757|MIM:607353|Ensembl:ENSG00000164292|HPRD:09557|Vega:OTTHUMG00000121171	5	5q15	Rho-related BTB domain containing 3	protein-coding	Rho-related BTB domain containing 3	rho-related BTB domain-containing protein 3
CORO2A	2.27727	2.03e-07	CLIPINB|IR10|WDR2	HGNC:2255|MIM:602159|Ensembl:ENSG00000106789|HPRD:03695|Vega:OTTHUMG00000020340	9	9q22.3	coronin, actin binding protein, 2A	protein-coding	coronin, actin binding protein, 2A	WD protein IR10|WD repeat-containing protein 2|WD-repeat protein 2|coronin 2A|coronin, actin-binding protein, 2A|coronin-2A|coronin-like protein B
LYRM1	2.29567	1.44e-05	A211C6.1	HGNC:25074|MIM:614709|Ensembl:ENSG00000102897|HPRD:14254|Vega:OTTHUMG00000131554	16	16p11.2	LYR motif containing 1	protein-coding	LYR motif containing 1	LYR motif-containing protein 1
CEBPB	2.30375	7.02e-07	C/EBP-beta|CRP2|IL6DBP|LAP|LIP|NF-IL6|TCF5	HGNC:1834|MIM:189965|Ensembl:ENSG00000172216|HPRD:01801|Vega:OTTHUMG00000032715	20	20q13.1	CCAAT/enhancer binding protein (C/EBP), beta	protein-coding	CCAAT/enhancer binding protein (C/EBP), beta	CCAAT/enhancer-binding protein beta|interleukin 6-dependent DNA-binding protein|liver-enriched inhibitory protein|liver-enriched transcriptional activator protein|nuclear factor NF-IL6|nuclear factor of interleukin 6|transcription factor 5
FRY	2.32681	0.000657985	13CDNA73|214K23.2|C13orf14|CG003|bA207N4.2|bA37E23.1	HGNC:20367|MIM:614818|Ensembl:ENSG00000073910|HPRD:10821|Vega:OTTHUMG00000016696	13	13q13.1	furry homolog (Drosophila)	protein-coding	furry homolog (Drosophila)	WUGSC:H_2G3A.1|protein furry homolog
NFE2	2.32699	9.55e-06	NF-E2|p45	HGNC:7780|MIM:601490|Ensembl:ENSG00000123405|HPRD:09030|Vega:OTTHUMG00000169761	12	12q13	nuclear factor, erythroid 2	protein-coding	nuclear factor, erythroid 2	leucine zipper protein NF-E2|nuclear factor (erythroid-derived 2), 45kD|nuclear factor (erythroid-derived 2), 45kDa|nuclear factor, erythroid-derived 2 45 kDa subunit|p45 NF-E2|transcription factor NF-E2 45 kDa subunit
PADI4	2.32877	2.5e-06	PAD|PAD4|PADI5|PDI4|PDI5	HGNC:18368|MIM:605347|Ensembl:ENSG00000159339|HPRD:05635|Vega:OTTHUMG00000002371	1	1p36.13	peptidyl arginine deiminase, type IV	protein-coding	peptidyl arginine deiminase, type IV	HL-60 PAD|PADI-H protein|peptidyl arginine deiminase, type V|protein-arginine deiminase type IV|protein-arginine deiminase type-4
TKT	2.33017	1.82e-05	HEL107|TK|TKT1	HGNC:11834|MIM:606781|Ensembl:ENSG00000163931|HPRD:06001|Vega:OTTHUMG00000158192	3	3p14.3	transketolase	protein-coding	transketolase	epididymis luminal protein 107
ELF4	2.33086	6.74e-08	ELFR|MEF	HGNC:3319|MIM:300775|Ensembl:ENSG00000102034|HPRD:06499|Vega:OTTHUMG00000022390	X	Xq26	E74-like factor 4 (ets domain transcription factor)	protein-coding	E74-like factor 4 (ets domain transcription factor)	ETS-related transcription factor Elf-4|myeloid Elf-1-like factor
EDEM1	2.33282	9.5e-08	EDEM	HGNC:18967|MIM:607673|Ensembl:ENSG00000134109|HPRD:09644|Vega:OTTHUMG00000154896	3	3p26.1	ER degradation enhancer, mannosidase alpha-like 1	protein-coding	ER degradation enhancer, mannosidase alpha-like 1	ER degradation-enhancing alpha-mannosidase-like 1|ER degradation-enhancing alpha-mannosidase-like protein 1
HDC	2.33286	0.00348621	-	HGNC:4855|MIM:142704|Ensembl:ENSG00000140287|HPRD:00817|Vega:OTTHUMG00000131644	15	15q21.2	histidine decarboxylase	protein-coding	histidine decarboxylase	-
STX11	2.33896	1.43e-06	FHL4|HLH4|HPLH4	HGNC:11429|MIM:605014|HPRD:09231	6	6q24.2	syntaxin 11	protein-coding	syntaxin 11	syntaxin-11
AZU1	2.34916	1.59e-07	AZAMP|AZU|CAP37|HBP|HUMAZUR|NAZC	HGNC:913|MIM:162815|Ensembl:ENSG00000172232|HPRD:01221|Vega:OTTHUMG00000181897	19	19p13.3	azurocidin 1	protein-coding	azurocidin 1	azurocidin|cationic antimicrobial protein 37|cationic antimicrobial protein CAP37|heparin-binding protein|neutrophil azurocidin
CTSA	2.35138	3.66e-07	GLB2|GSL|NGBE|PPCA|PPGB	HGNC:9251|MIM:613111|Ensembl:ENSG00000064601|HPRD:02020|Vega:OTTHUMG00000033078	20	20q13.1	cathepsin A	protein-coding	cathepsin A	beta-galactosidase 2|beta-galactosidase protective protein|carboxypeptidase C|carboxypeptidase L|carboxypeptidase Y-like kininase|carboxypeptidase-L|deamidase|lysosomal carboxypeptidase A|lysosomal protective protein|protective protein cathepsin A|urinary kininase
RIMBP3C	2.35787	0.0377971	RIM-BP3.3|RIMBP3.3	HGNC:33892|MIM:612701|Ensembl:ENSG00000183246|Vega:OTTHUMG00000150825	22	22q11.21	RIMS binding protein 3C	protein-coding	RIMS binding protein 3C	RIM-BP3.C|RIMS binding protein 3.3|RIMS-binding protein 3.3|RIMS-binding protein 3C
MYBPH	2.35937	4.64e-05	-	HGNC:7552|MIM:160795|Ensembl:ENSG00000133055|HPRD:01186|Vega:OTTHUMG00000042121	1	1q32.1	myosin binding protein H	protein-coding	myosin binding protein H	H-protein|myBP-H|myosin-binding protein H
TRIB1	2.36164	4.99e-07	C8FW|GIG-2|GIG2|SKIP1|TRB-1|TRB1	HGNC:16891|MIM:609461|Ensembl:ENSG00000173334|HPRD:09863|Vega:OTTHUMG00000165007	8	8q24.13	tribbles pseudokinase 1	protein-coding	tribbles pseudokinase 1	G-protein-coupled receptor induced protein|G-protein-coupled receptor-induced gene 2 protein|G-protein-coupled receptor-induced protein 2|phosphoprotein regulated by mitogenic pathways|tribbles homolog 1|tribbles-like protein 1
IRF1	2.39121	9.73e-07	IRF-1|MAR	HGNC:6116|MIM:147575|Ensembl:ENSG00000125347|HPRD:00961|Vega:OTTHUMG00000059497	5	5q31.1	interferon regulatory factor 1	protein-coding	interferon regulatory factor 1	interferon regulatory factor 1 isoform d78
WSB2	2.39383	7.56e-06	SBA2	HGNC:19222|Ensembl:ENSG00000176871|HPRD:18305|Vega:OTTHUMG00000168885	12	12q24.23	WD repeat and SOCS box containing 2	protein-coding	WD repeat and SOCS box containing 2	CS box-containing WD protein|WD repeat and SOCS box containing protein 2|WD repeat and SOCS box-containing 2|WD repeat and SOCS box-containing protein 2|WSB-2
CD68	2.40965	4.38e-05	GP110|LAMP4|SCARD1	HGNC:1693|MIM:153634|Ensembl:ENSG00000129226|HPRD:01093|Vega:OTTHUMG00000108146	17	17p13	CD68 molecule	protein-coding	CD68 molecule	CD68 antigen|macrophage antigen CD68|macrosialin|scavenger receptor class D, member 1
HEATR5A	2.41694	5.72e-05	C14orf125	HGNC:20276|Ensembl:ENSG00000129493|Vega:OTTHUMG00000169043	14	14q12	HEAT repeat containing 5A	protein-coding	HEAT repeat containing 5A	HEAT repeat-containing protein 5A
ELOVL6	2.43697	5.37e-05	FACE|FAE|LCE	HGNC:15829|MIM:611546|Ensembl:ENSG00000170522|HPRD:13269|Vega:OTTHUMG00000132547	4	4q25	ELOVL fatty acid elongase 6	protein-coding	ELOVL fatty acid elongase 6	3-keto acyl-CoA synthase ELOVL6|ELOVL FA elongase 6|ELOVL family member 6, elongation of long chain fatty acids (FEN1/Elo2, SUR4/Elo3-like, yeast)|elongation of very long chain fatty acids protein 6|fatty acid elongase 2|fatty acyl-CoA elongase|hELO2|long-chain fatty-acyl elongase|very-long-chain 3-oxoacyl-CoA synthase 6
VLDLR	2.43718	2.26e-05	CARMQ1|CHRMQ1|VLDLRCH	HGNC:12698|MIM:192977|Ensembl:ENSG00000147852|HPRD:01895|Vega:OTTHUMG00000019447	9	9p24	very low density lipoprotein receptor	protein-coding	very low density lipoprotein receptor	VLDL receptor|VLDL-R|very low-density lipoprotein receptor
TMEM156	2.43758	5.95e-07	-	HGNC:26260|Ensembl:ENSG00000121895|HPRD:08022|Vega:OTTHUMG00000128582	4	4p14	transmembrane protein 156	protein-coding	transmembrane protein 156	-
COTL1	2.44184	4.25e-06	CLP	HGNC:18304|MIM:606748|Ensembl:ENSG00000103187|HPRD:09482|Vega:OTTHUMG00000137634	16	16q24.1	coactosin-like 1 (Dictyostelium)	protein-coding	coactosin-like 1 (Dictyostelium)	coactosin-like protein
ACSS2	2.4457	0.00071558	ACAS2|ACECS|ACS|ACSA|dJ1161H23.1	HGNC:15814|MIM:605832|Ensembl:ENSG00000131069|Vega:OTTHUMG00000032317	20	20q11.22	acyl-CoA synthetase short-chain family member 2	protein-coding	acyl-CoA synthetase short-chain family member 2	acetate thiokinase|acetate-CoA ligase|acetyl-Coenzyme A synthetase 2 (ADP forming)|acetyl-coenzyme A synthetase, cytoplasmic|acyl-activating enzyme|cytoplasmic acetyl-coenzyme A synthetase
SCPEP1	2.47232	3.78e-07	HSCP1|RISC	HGNC:29507|Ensembl:ENSG00000121064|HPRD:10194|Vega:OTTHUMG00000178129	17	17q22	serine carboxypeptidase 1	protein-coding	serine carboxypeptidase 1	retinoid inducible serine carboxypeptidase|retinoid-inducible serine carboxypeptidase|serine carboxypeptidase 1 precursor protein
LOC101928800	2.48632	5.42e-05	-	-	12	-	uncharacterized LOC101928800	ncRNA	-	-
CR1	2.51454	0.0402595	C3BR|C4BR|CD35|KN	HGNC:2334|MIM:120620|Ensembl:ENSG00000203710|HPRD:00398|Vega:OTTHUMG00000036311	1	1q32	complement component (3b/4b) receptor 1 (Knops blood group)	protein-coding	complement component (3b/4b) receptor 1 (Knops blood group)	C3-binding protein|C3b/C4b receptor|CD35 antigen|Knops blood group antigen|complement receptor type 1
CCR1	2.52525	0.00141469	CD191|CKR-1|CKR1|CMKBR1|HM145|MIP1aR|SCYAR1	HGNC:1602|MIM:601159|Ensembl:ENSG00000163823|HPRD:03101|Vega:OTTHUMG00000133451	3	3p21	chemokine (C-C motif) receptor 1	protein-coding	chemokine (C-C motif) receptor 1	C-C CKR-1|C-C chemokine receptor type 1|CC-CKR-1|CCR-1|LD78 receptor|MIP-1alpha-R|RANTES receptor|RANTES-R|macrophage inflammatory protein 1-alpha receptor
IL18R1	2.53157	0.00181277	CD218a|CDw218a|IL-1Rrp|IL18RA|IL1RRP	HGNC:5988|MIM:604494|Ensembl:ENSG00000115604|HPRD:05138|Vega:OTTHUMG00000130780	2	2q12	interleukin 18 receptor 1	protein-coding	interleukin 18 receptor 1	CD218 antigen-like family member A|IL-18R-1|IL-18R1|IL1 receptor-related protein|IL1R-rp|cytokine receptor|interleukin-18 receptor 1
SYNPO2	2.54873	1.56e-05	-	HGNC:17732|Ensembl:ENSG00000172403|HPRD:15456|Vega:OTTHUMG00000161165	4	4q26	synaptopodin 2	protein-coding	synaptopodin 2	genethonin-2|myopodin|synaptopodin-2
HPCAL1	2.55368	5.13e-08	BDR1|HLP2|VILIP-3	HGNC:5145|MIM:600207|Ensembl:ENSG00000115756|HPRD:02564|Vega:OTTHUMG00000090451	2	2p25.1	hippocalcin-like 1	protein-coding	hippocalcin-like 1	calcium-binding protein BDR-1|hippocalcin-like protein 1|visinin-like protein 3
ARRDC3	2.60595	0.0160062	TLIMP	HGNC:29263|MIM:612464|Ensembl:ENSG00000113369|HPRD:09810|Vega:OTTHUMG00000162616	5	5q14.3	arrestin domain containing 3	protein-coding	arrestin domain containing 3	TBP-2-like inducible membrane protein|alpha-arrestin 3|arrestin domain-containing protein 3|thioredoxin-binding protein-2-like inducible membrane
SNORA36A	2.61228	0.0935548	ACA36	HGNC:32628	X	Xq28	small nucleolar RNA, H/ACA box 36A	snoRNA	small nucleolar RNA, H/ACA box 36A	-
EMR4P	2.61707	0.000871327	EMR4|FIRE|GPR127|PGR16	HGNC:19240|MIM:612305|Ensembl:ENSG00000268758	19	19p13.3	egf-like module containing, mucin-like, hormone receptor-like 4 pseudogene	pseudo	egf-like module containing, mucin-like, hormone receptor-like 4 pseudogene	-
FAM134B	2.62167	2.46e-05	JK-1|JK1	HGNC:25964|MIM:613114|Ensembl:ENSG00000154153|HPRD:07879|Vega:OTTHUMG00000161788	5	5p15.1	family with sequence similarity 134, member B	protein-coding	family with sequence similarity 134, member B	protein FAM134B
UBASH3B	2.63378	8.98e-05	STS-1|STS1|TULA-2|p70	HGNC:29884|MIM:609201|Ensembl:ENSG00000154127|HPRD:16463|Vega:OTTHUMG00000166025	11	11q24.1	ubiquitin associated and SH3 domain containing B	protein-coding	ubiquitin associated and SH3 domain containing B	Cbl-interacting protein Sts-1|SH3 domain-containing 70 kDa protein, suppressor of T-cell receptor signaling 1, nm23-phosphorylated unknown substrate|T-cell ubiquitin ligand 2|cbl-interacting protein p70|nm23-phosphorylated unknown substrate|suppressor of T-cell receptor signaling 1|tyrosine-protein phosphatase STS1/TULA2|ubiquitin-associated and SH3 domain-containing protein B
SMOX	2.64596	8.03e-08	C20orf16|PAO|PAO-1|PAOH1|SMO	HGNC:15862|Ensembl:ENSG00000088826|HPRD:11587|Vega:OTTHUMG00000031777	20	20p13	spermine oxidase	protein-coding	spermine oxidase	flavin containing amine oxidase|flavin-containing spermine oxidase|polyamine oxidase 1|putative cyclin G1 interacting protein
ASRGL1	2.68668	1.65e-08	ALP|ALP1|CRASH	HGNC:16448|MIM:609212|Ensembl:ENSG00000162174|HPRD:07006|Vega:OTTHUMG00000167513	11	11q12.3	asparaginase like 1	protein-coding	asparaginase like 1	L-asparaginase|L-asparagine amidohydrolase|asparaginase-like 1 protein|asparaginase-like protein 1|beta-aspartyl-peptidase|isoaspartyl dipeptidase|isoaspartyl peptidase/L-asparaginase
MGC39584	2.68718	2.33e-06	-	HPRD:17542	4	4q35.2	uncharacterized LOC441058	ncRNA	-	-
IL8	2.71329	0.0329707	CXCL8|GCP-1|GCP1|LECT|LUCT|LYNAP|MDNCF|MONAP|NAF|NAP-1|NAP1	HGNC:6025|MIM:146930|Ensembl:ENSG00000169429|HPRD:00909|Vega:OTTHUMG00000151316	4	4q13-q21	interleukin 8	protein-coding	interleukin 8	T-cell chemotactic factor|alveolar macrophage chemotactic factor I|beta endothelial cell-derived neutrophil activating peptide|beta-thromboglobulin-like protein|chemokine (C-X-C motif) ligand 8|emoctakin|granulocyte chemotactic protein 1|interleukin-8|lung giant cell carcinoma-derived chemotactic protein|lymphocyte derived neutrophil activating peptide|monocyte-derived neutrophil chemotactic fact…
HNRNPLL	2.71556	4.58e-06	HNRPLL|SRRF	HGNC:25127|MIM:611208|Ensembl:ENSG00000143889|HPRD:13667|Vega:OTTHUMG00000102075	2	2p22.1	heterogeneous nuclear ribonucleoprotein L-like	protein-coding	heterogeneous nuclear ribonucleoprotein L-like	stromal RNA regulating factor|stromal RNA-regulating factor
CYBB	2.7182	8.2e-06	AMCBX2|CGD|GP91-1|GP91-PHOX|GP91PHOX|NOX2|p91-PHOX	HGNC:2578|MIM:300481|Ensembl:ENSG00000165168|HPRD:02382|Vega:OTTHUMG00000033175	X	Xp21.1	cytochrome b-245, beta polypeptide	protein-coding	cytochrome b-245, beta polypeptide	CGD91-phox|NADPH oxidase 2|cytochrome b(558) subunit beta|cytochrome b-245 heavy chain|cytochrome b558 subunit beta|heme-binding membrane glycoprotein gp91phox|neutrophil cytochrome b 91 kDa polypeptide|p22 phagocyte B-cytochrome|superoxide-generating NADPH oxidase heavy chain subunit
SLC5A3	2.74363	4.89e-06	SMIT|SMIT1|SMIT2	HGNC:11038|MIM:600444|Ensembl:ENSG00000198743|Ensembl:ENSG00000272962|HPRD:02708|Vega:OTTHUMG00000065821	21	21q22.12	solute carrier family 5 (sodium/myo-inositol cotransporter), member 3	protein-coding	solute carrier family 5 (sodium/myo-inositol cotransporter), member 3	BCW2 protein|Na(+)/myo-inositol cotransporter|human solute carrier family 5, member 3, Sodium/myo-inositol cotransporter|sodium/myo-inositol cotransporter|sodium/myo-inositol cotransporter 1|sodium/myo-inositol transporter 1|solute carrier family 5 (inositol transporter), member 3|solute carrier family 5 (inositol transporters), member 3|solute carrier family 5 member 3
NDRG1	2.75841	0.00780544	CAP43|CMT4D|DRG-1|DRG1|GC4|HMSNL|NDR1|NMSL|PROXY1|RIT42|RTP|TARG1|TDD5	HGNC:7679|MIM:605262|Ensembl:ENSG00000104419|HPRD:05586|Vega:OTTHUMG00000164441	8	8q24.3	N-myc downstream regulated 1	protein-coding	N-myc downstream regulated 1	N-myc downstream-regulated gene 1 protein|differentiation-related gene 1 protein|nickel-specific induction protein Cap43|protein NDRG1|protein regulated by oxygen-1|reducing agents and tunicamycin-responsive protein
PRAM1	2.77489	4.11e-08	PML-RAR|PRAM-1	HGNC:30091|MIM:606466|Ensembl:ENSG00000133246|HPRD:05926|Vega:OTTHUMG00000167924	19	19p13.2	PML-RARA regulated adaptor molecule 1	protein-coding	PML-RARA regulated adaptor molecule 1	PML-RARA target gene encoding an Adaptor Molecule-1|PML-RARA-regulated adapter molecule 1|PRAM
CD300A	2.77603	4.99e-08	CLM-8|CMRF-35-H9|CMRF-35H|CMRF35-H|CMRF35-H9|CMRF35H|CMRF35H9|IGSF12|IRC1|IRC1/IRC2|IRC2|IRp60	HGNC:19319|MIM:606790|Ensembl:ENSG00000167851|HPRD:09492|Vega:OTTHUMG00000067612	17	17q25.1	CD300a molecule	protein-coding	CD300a molecule	CD300 antigen-like family member A|CD300a antigen|CMRF35-like molecule 8|CMRF35H leukocyte immunoglobulin-like receptor|NK inhibitory receptor|immunoglobulin superfamily member 12|inhibitory receptor protein 60|leukocyte membrane antigen
GPR97	2.77998	4.13e-07	PB99|PGR26	HGNC:13728|Ensembl:ENSG00000182885|HPRD:17073|Vega:OTTHUMG00000133458	16	16q21	G protein-coupled receptor 97	protein-coding	G protein-coupled receptor 97	G-protein coupled receptor PGR26|probable G-protein coupled receptor 97
KSR1	2.80635	3.13e-06	KSR|RSU2	HGNC:6465|MIM:601132	17	17q11.2	kinase suppressor of ras 1	protein-coding	kinase suppressor of ras 1	kinase suppressor of Ras 1
DHRS9	2.83938	1.22e-05	3-alpha-HSD|3ALPHA-HSD|RDH-E2|RDH-TBE|RDH15|RDHL|RDHTBE|RETSDR8|SDR9C4	HGNC:16888|MIM:612131|Ensembl:ENSG00000073737|HPRD:09916|Vega:OTTHUMG00000132180	2	2q31.1	dehydrogenase/reductase (SDR family) member 9	protein-coding	dehydrogenase/reductase (SDR family) member 9	3-alpha hydroxysteroid dehydrogenase|NADP-dependent retinol dehydrogenase/reductase|dehydrogenase/reductase SDR family member 9|retinol dehydrogenase homolog|short chain dehydrogenase/reductase family 9C, member 4|short-chain dehydrogenase/reductase retSDR8|tracheobronchial epithelial cell-specific retinol dehydrogenase
EPAS1	2.83977	0.000360211	ECYT4|HIF2A|HLF|MOP2|PASD2|bHLHe73	HGNC:3374|MIM:603349|Ensembl:ENSG00000116016|HPRD:06787|Vega:OTTHUMG00000128818	2	2p21-p16	endothelial PAS domain protein 1	protein-coding	endothelial PAS domain protein 1	EPAS-1|HIF-1-alpha-like factor|HIF-1alpha-like factor|HIF-2-alpha|HIF2-alpha|PAS domain-containing protein 2|basic-helix-loop-helix-PAS protein MOP2|class E basic helix-loop-helix protein 73|endothelial PAS domain-containing protein 1|hypoxia-inducible factor 2 alpha|hypoxia-inducible factor 2-alpha|member of PAS protein 2
DACH1	2.8597	1.08e-06	DACH	HGNC:2663|MIM:603803|Ensembl:ENSG00000165659|HPRD:16031|Vega:OTTHUMG00000017063	13	13q22	dachshund homolog 1 (Drosophila)	protein-coding	dachshund homolog 1 (Drosophila)	dachshund homolog 1
PLB1	2.91371	2.23e-08	PLB|PLB/LIP|hPLB	HGNC:30041|MIM:610179|Ensembl:ENSG00000163803|HPRD:15141|Vega:OTTHUMG00000152014	2	2p23.2	phospholipase B1	protein-coding	phospholipase B1	lysophospholipase|phospholipase A2|phospholipase B|phospholipase B/lipase|phospholipase B1, membrane-associated
VAV3	2.93566	0.000578678	-	HGNC:12659|MIM:605541|Ensembl:ENSG00000134215|HPRD:05706|Vega:OTTHUMG00000010995	1	1p13.3	vav 3 guanine nucleotide exchange factor	protein-coding	vav 3 guanine nucleotide exchange factor	VAV-3|guanine nucleotide exchange factor VAV3|vav 3 oncogene
EMR1	2.93575	0.00025735	TM7LN3	HGNC:3336|MIM:600493|Ensembl:ENSG00000174837|HPRD:02733|Vega:OTTHUMG00000181966	19	19p13.3	egf-like module containing, mucin-like, hormone receptor-like 1	protein-coding	egf-like module containing, mucin-like, hormone receptor-like 1	EGF-like module receptor 1|EGF-like module-containing mucin-like hormone receptor-like 1|EMR1 hormone receptor|egf-like module containing, mucin-like, hormone receptor-like sequence 1
RASSF4	2.94381	7.1e-08	AD037	HGNC:20793|MIM:610559|Ensembl:ENSG00000107551|HPRD:15219|Vega:OTTHUMG00000018060	10	10q11.21	Ras association (RalGDS/AF-6) domain family member 4	protein-coding	Ras association (RalGDS/AF-6) domain family member 4	Ras association (RalGDS/AF-6) domain family 4|Ras association domain family 4|ras association domain-containing protein 4|tumor suppressor RASSF4
TGM2	2.94542	0.00023688	G-ALPHA-h|GNAH|HEL-S-45|TG2|TGC	HGNC:11778|MIM:190196|Ensembl:ENSG00000198959|HPRD:01825|Vega:OTTHUMG00000032437	20	20q12	transglutaminase 2	protein-coding	transglutaminase 2	C polypeptide, protein-glutamine-gamma-glutamyltransferase|TG(C)|TGase C|TGase H|TGase-2|TGase-H|epididymis secretory protein Li 45|protein-glutamine gamma-glutamyltransferase 2|protein-glutamine-gamma-glutamyltransferase|tissue transglutaminase|transglutaminase C|transglutaminase H|transglutaminase-2
RCSD1	2.96363	9.6e-11	CAPZIP|MK2S4	HGNC:28310|MIM:610579|Ensembl:ENSG00000198771|HPRD:10077|Vega:OTTHUMG00000035318	1	1q24.2	RCSD domain containing 1	protein-coding	RCSD domain containing 1	RCSD domain-containing protein 1|capZ-interacting protein|protein kinase substrate CapZIP|protein kinase substrate MK2S4
ITGAX	2.97175	6.29e-06	CD11C|SLEB6	HGNC:6152|MIM:151510|Ensembl:ENSG00000140678|HPRD:01051|Vega:OTTHUMG00000132465	16	16p11.2	integrin, alpha X (complement component 3 receptor 4 subunit)	protein-coding	integrin, alpha X (complement component 3 receptor 4 subunit)	CD11 antigen-like family member C|integrin alpha-X|integrin, alpha X (antigen CD11C (p150), alpha polypeptide)|leu M5, alpha subunit|leukocyte adhesion glycoprotein p150,95 alpha chain|leukocyte adhesion receptor p150,95|leukocyte surface antigen p150,95, alpha subunit|myeloid membrane antigen, alpha subunit|p150 95 integrin alpha chain
DUSP6	3.01623	0.0015352	HH19|MKP3|PYST1	HGNC:3072|MIM:602748|Ensembl:ENSG00000139318|HPRD:04124|Vega:OTTHUMG00000169912	12	12q22-q23	dual specificity phosphatase 6	protein-coding	dual specificity phosphatase 6	MAP kinase phosphatase 3|dual specificity protein phosphatase 6|dual specificity protein phosphatase PYST1|mitogen-activated protein kinase phosphatase 3|serine/threonine specific protein phosphatase
PRTN3	3.02011	3.09e-07	ACPA|AGP7|C-ANCA|CANCA|MBN|MBT|NP-4|NP4|P29|PR-3|PR3	HGNC:9495|MIM:177020|Ensembl:ENSG00000196415|HPRD:01512|Vega:OTTHUMG00000181838	19	19p13.3	proteinase 3	protein-coding	proteinase 3	C-ANCA antigen|Wegener granulomatosis autoantigen|azurophil granule protein 7|leukocyte proteinase 3|myeloblastin|neutrophil proteinase 4|serine proteinase, neutrophil|wegener autoantigen
PLCB2	3.02879	1.19e-07	PLC-beta-2	HGNC:9055|MIM:604114|Ensembl:ENSG00000137841|HPRD:04985|Vega:OTTHUMG00000172412	15	15q15	phospholipase C, beta 2	protein-coding	phospholipase C, beta 2	1-phosphatidylinositol 4,5-bisphosphate phosphodiesterase beta-2|phosphoinositide phospholipase C-beta-2
PTGS1	3.05307	2.58e-06	COX1|COX3|PCOX1|PES-1|PGG/HS|PGHS-1|PGHS1|PHS1|PTGHS	HGNC:9604|MIM:176805|Ensembl:ENSG00000095303|HPRD:07518|Vega:OTTHUMG00000020605	9	9q32-q33.3	prostaglandin-endoperoxide synthase 1 (prostaglandin G/H synthase and cyclooxygenase)	protein-coding	prostaglandin-endoperoxide synthase 1 (prostaglandin G/H synthase and cyclooxygenase)	PGH synthase 1|cyclooxygenase-1|prostaglandin G/H synthase 1|prostaglandin H2 synthase 1
SIGLEC6	3.07986	0.0011989	CD327|CD33L|CD33L1|CD33L2|CDW327|OBBP1	HGNC:10875|MIM:604405|Ensembl:ENSG00000105492|HPRD:16058|Vega:OTTHUMG00000133571	19	19q13.3	sialic acid binding Ig-like lectin 6	protein-coding	sialic acid binding Ig-like lectin 6	CD33 antigen-like 1|obesity-binding protein 1|sialic acid-binding Ig-like lectin 6
AC011899.9	3.08973	1.38e-08	-	Ensembl:ENSG00000233038	7	-	uncharacterized LOC100506585	ncRNA	-	-
FYB	3.10283	0.00197054	ADAP|PRO0823|SLAP-130	HGNC:4036|MIM:602731|Ensembl:ENSG00000082074|HPRD:04107|Vega:OTTHUMG00000162071	5	5p13.1	FYN binding protein	protein-coding	FYN binding protein	FYB-120/130|FYN-T-binding protein|FYN-binding protein|SLP-76-associated phosphoprotein|adhesion and degranulation-promoting adaptor protein|p120/p130
IFI6	3.21495	3.26e-06	6-16|FAM14C|G1P3|IFI-6-16|IFI616	HGNC:4054|MIM:147572|Ensembl:ENSG00000126709|HPRD:00959|Vega:OTTHUMG00000003518	1	1p35	interferon, alpha-inducible protein 6	protein-coding	interferon, alpha-inducible protein 6	interferon alpha-inducible protein 6|interferon, alpha-inducible protein clone IFI-6-16|interferon-induced protein 6-16
PITPNC1	3.23539	3.19e-06	M-RDGB-beta|MRDGBbeta|RDGB-BETA|RDGBB|RDGBB1	HGNC:21045|MIM:605134|Ensembl:ENSG00000154217|HPRD:05504|Vega:OTTHUMG00000179602	17	17q24.2	phosphatidylinositol transfer protein, cytoplasmic 1	protein-coding	phosphatidylinositol transfer protein, cytoplasmic 1	M-rdgB beta|cytoplasmic phosphatidylinositol transfer protein 1|mammalian rdgB homolog beta|retinal degeneration B beta 1|retinal degeneration B homolog beta
SLC2A5	3.23946	3.61e-08	GLUT-5|GLUT5	HGNC:11010|MIM:138230|Ensembl:ENSG00000142583|HPRD:00690	1	1p36.2	solute carrier family 2 (facilitated glucose/fructose transporter), member 5	protein-coding	solute carrier family 2 (facilitated glucose/fructose transporter), member 5	glucose transporter type 5, small intestine|glucose transporter-like protein 5|solute carrier family 2, facilitated glucose transporter member 5
LCP2	3.2763	2.3e-06	SLP-76|SLP76	HGNC:6529|MIM:601603|HPRD:03362	5	5q35.1	lymphocyte cytosolic protein 2 (SH2 domain containing leukocyte protein of 76kDa)	protein-coding	lymphocyte cytosolic protein 2 (SH2 domain containing leukocyte protein of 76kDa)	76 kDa tyrosine phosphoprotein|SH2 domain-containing leukocyte protein of 76 kDa|SH2 domain-containing leukocyte protein of 76kD|SLP-76 tyrosine phosphoprotein|lymphocyte cytosolic protein 2
ALAS1	3.2969	8e-08	ALAS|ALAS3|ALASH|MIG4	HGNC:396|MIM:125290|Ensembl:ENSG00000023330|HPRD:00505|Vega:OTTHUMG00000158108	3	3p21.1	aminolevulinate, delta-, synthase 1	protein-coding	aminolevulinate, delta-, synthase 1	5-aminolevulinate synthase, nonspecific, mitochondrial|5-aminolevulinic acid synthase 1|ALAS-H|delta-ALA synthase 1|delta-aminolevulinate synthase 1|migration-inducing protein 4
PRG2	3.33378	7.71e-05	BMPG|MBP|MBP1	HGNC:9362|MIM:605601|HPRD:09283	11	11q12	proteoglycan 2, bone marrow (natural killer cell activator, eosinophil granule major basic protein)	protein-coding	proteoglycan 2, bone marrow (natural killer cell activator, eosinophil granule major basic protein)	bone marrow proteoglycan|bone-marrow proteoglycan|eosinophil granule major basic protein|eosinophil major basic protein|natural killer cell activator|proteoglycan 2 preproprotein
ABCA1	3.3552	3.95e-07	ABC-1|ABC1|CERP|HDLDT1|TGD	HGNC:29|MIM:600046|Ensembl:ENSG00000165029|HPRD:02501|Vega:OTTHUMG00000020417	9	9q31.1	ATP-binding cassette, sub-family A (ABC1), member 1	protein-coding	ATP-binding cassette, sub-family A (ABC1), member 1	ATP-binding cassette sub-family A member 1|ATP-binding cassette transporter A1|cholesterol efflux regulatory protein|membrane-bound
MYOF	3.47668	1.97e-05	FER1L3	HGNC:3656|MIM:604603|Ensembl:ENSG00000138119|HPRD:06857|Vega:OTTHUMG00000018772	10	10q24	myoferlin	protein-coding	myoferlin	fer-1-like 3, myoferlin|fer-1-like protein 3
GPR160	3.47774	3.72e-05	GPCR1|GPCR150	HGNC:23693|Ensembl:ENSG00000173890|HPRD:17069|Vega:OTTHUMG00000158776	3	3q26.2-q27	G protein-coupled receptor 160	protein-coding	G protein-coupled receptor 160	G-protein coupled receptor GPCR1|hGPCR1|probable G-protein coupled receptor 160|putative G protein-coupled receptor
S100A9	3.56972	6.73e-08	60B8AG|CAGB|CFAG|CGLB|L1AG|LIAG|MAC387|MIF|MRP14|NIF|P14	HGNC:10499|MIM:123886|Ensembl:ENSG00000163220|HPRD:00472|Vega:OTTHUMG00000013125	1	1q21	S100 calcium binding protein A9	protein-coding	S100 calcium binding protein A9	MRP-14|S100 calcium-binding protein A9 (calgranulin B)|calgranulin B|calgranulin-B|calprotectin L1H subunit|leukocyte L1 complex heavy chain|migration inhibitory factor-related protein 14|protein S100-A9
PPP1R27	3.63051	0.00377225	DYSFIP1	HGNC:16813|Ensembl:ENSG00000182676|HPRD:17334|Vega:OTTHUMG00000177916	17	17q25.3	protein phosphatase 1, regulatory subunit 27	protein-coding	protein phosphatase 1, regulatory subunit 27	dysferlin interacting protein 1|dysferlin-interacting protein 1 (toonin)|protein phosphatase 1 regulatory subunit 27|toonin
IL18RAP	3.68382	1.37e-05	ACPL|CD218b|CDw218b|IL18RB	HGNC:5989|MIM:604509|Ensembl:ENSG00000115607|HPRD:05147|Vega:OTTHUMG00000130777	2	2q12	interleukin 18 receptor accessory protein	protein-coding	interleukin 18 receptor accessory protein	CD218 antigen-like family member B|IL-18 receptor accessory protein|IL-18 receptor beta|IL-18R-beta|IL-18RAcP|IL-18Rbeta|IL-1R-7|IL-1R7|IL-1RAcPL|interleukin-1 receptor 7|interleukin-18 receptor accessory protein|interleukin-18 receptor beta
GALM	3.85262	1.64e-10	HEL-S-63p|IBD1	HGNC:24063|MIM:608883|Ensembl:ENSG00000143891|HPRD:13559|Vega:OTTHUMG00000102077	2	2p22.1	galactose mutarotase (aldose 1-epimerase)	protein-coding	galactose mutarotase (aldose 1-epimerase)	aldose 1-epimerase|epididymis secretory sperm binding protein Li 63p|galactomutarotase
CD38	3.9325	2.94e-07	T10	HGNC:1667|MIM:107270|HPRD:00116	4	4p15	CD38 molecule	protein-coding	CD38 molecule	ADP-ribosyl cyclase 1|ADP-ribosyl cyclase/cyclic ADP-ribose hydrolase|CD38 antigen (p45)|NAD(+) nucleosidase|cADPr hydrolase 1|cyclic ADP-ribose hydrolase 1
EMR3	3.94254	0.00133652	-	HGNC:23647|MIM:606101|Ensembl:ENSG00000131355|HPRD:07309|Vega:OTTHUMG00000183406	19	19p13.1	egf-like module containing, mucin-like, hormone receptor-like 3	protein-coding	egf-like module containing, mucin-like, hormone receptor-like 3	EGF-like module receptor 3|EGF-like module-containing mucin-like hormone receptor-like 3|egf-like module-containing mucin-like receptor 3
PCAT18	3.99218	0.000211294	LINC01092	HGNC:49211|Ensembl:ENSG00000265369	18	18q11.2	prostate cancer associated transcript 18 (non-protein coding)	ncRNA	prostate cancer associated transcript 18 (non-protein coding)	-
LAMP5	4.06179	0.000153446	BAD-LAMP|BADLAMP|C20orf103|LAMP-5|UNC-43	HGNC:16097|MIM:614641|Ensembl:ENSG00000125869|HPRD:12736|Vega:OTTHUMG00000031851	20	20p12	lysosomal-associated membrane protein family, member 5	protein-coding	lysosomal-associated membrane protein family, member 5	LAMP family protein C20orf103|brain and dendritic cell associated LAMP|brain and dendritic cell-associated LAMP|brain-associated LAMP-like protein|lysosome-associated membrane glycoprotein 5|lysosome-associated membrane protein 5
SERPINB1	4.10659	7.03e-09	EI|ELANH2|HEL57|LEI|M/NEI|MNEI|PI-2|PI2	HGNC:3311|MIM:130135|Ensembl:ENSG00000021355|HPRD:00555|Vega:OTTHUMG00000014124	6	6p25	serpin peptidase inhibitor, clade B (ovalbumin), member 1	protein-coding	serpin peptidase inhibitor, clade B (ovalbumin), member 1	epididymis luminal protein 57|leukocyte elastase inhibitor|peptidase inhibitor 2|protease inhibitor 2 (anti-elastase), monocyte/neutrophil derived|serine (or cysteine) proteinase inhibitor, clade B (ovalbumin), member 1
CTSD	4.20597	2.58e-05	CLN10|CPSD|HEL-S-130P	HGNC:2529|MIM:116840|Ensembl:ENSG00000117984|HPRD:00291|Vega:OTTHUMG00000044760	11	11p15.5	cathepsin D	protein-coding	cathepsin D	ceroid-lipofuscinosis, neuronal 10|epididymis secretory sperm binding protein Li 130P|lysosomal aspartyl peptidase|lysosomal aspartyl protease
CD84	4.33053	7.62e-05	LY9B|SLAMF5|hCD84|mCD84	HGNC:1704|MIM:604513|Ensembl:ENSG00000066294|HPRD:05151|Vega:OTTHUMG00000022788	1	1q24	CD84 molecule	protein-coding	CD84 molecule	CD84 antigen (leukocyte antigen)|SLAM family member 5|cell surface antigen MAX.3|hly9-beta|leucocyte differentiation antigen CD84|leukocyte antigen CD84|leukocyte differentiation antigen CD84|signaling lymphocytic activation molecule 5
GAPT	4.38708	0.0058018	C5orf29	HGNC:26588|HPRD:08161	5	5q11.2	GRB2-binding adaptor protein, transmembrane	protein-coding	GRB2-binding adaptor protein, transmembrane	GRB2-binding transmembrane adaptor|growth factor receptor-bound protein 2-binding adapter protein, transmembrane|protein GAPT
ADD2	4.44462	6.71e-07	ADDB	HGNC:244|MIM:102681|Ensembl:ENSG00000075340|HPRD:00037|Vega:OTTHUMG00000129710	2	2p13.3	adducin 2 (beta)	protein-coding	adducin 2 (beta)	beta-adducin|erythrocyte adducin subunit beta
SLC44A1	4.48635	1.27e-06	CD92|CDW92|CHTL1|CTL1|RP11-287A8.1	HGNC:18798|MIM:606105|Ensembl:ENSG00000070214|HPRD:16197|Vega:OTTHUMG00000020421	9	9q31.2	solute carrier family 44 (choline transporter), member 1	protein-coding	solute carrier family 44 (choline transporter), member 1	CDW92 antigen|choline transporter-like protein 1|solute carrier family 44, member 1
CYFIP2	4.51428	3.82e-05	PIR121	HGNC:13760|MIM:606323|Ensembl:ENSG00000055163|HPRD:07556|Vega:OTTHUMG00000163484	5	5q33.3	cytoplasmic FMR1 interacting protein 2	protein-coding	cytoplasmic FMR1 interacting protein 2	cytoplasmic FMR1-interacting protein 2|p53 inducible protein|p53-inducible protein 121
RAB31	4.523	1.25e-08	Rab22B	HGNC:9771|MIM:605694|Ensembl:ENSG00000168461|HPRD:05751|Vega:OTTHUMG00000178513	18	18p11.3	RAB31, member RAS oncogene family	protein-coding	RAB31, member RAS oncogene family	ras-related protein Rab-22B|ras-related protein Rab-31
DHRS3	4.88628	4.36e-11	DD83.1|RDH17|Rsdr1|SDR1|SDR16C1|retSDR1	HGNC:17693|MIM:612830|Ensembl:ENSG00000162496|HPRD:09915|Vega:OTTHUMG00000001885	1	1p36.1	dehydrogenase/reductase (SDR family) member 3	protein-coding	dehydrogenase/reductase (SDR family) member 3	retinal short-chain dehydrogenase/reductase 1|short chain dehydrogenase/reductase family 16C, member 1|short-chain dehydrogenase/reductase 1|short-chain dehydrogenase/reductase 3
AIG1	4.91896	7.66e-06	AIG-1|dJ95L4.1	HGNC:21607|MIM:608514|Ensembl:ENSG00000146416|HPRD:16346|Vega:OTTHUMG00000015721	6	6q24.2	androgen-induced 1	protein-coding	androgen-induced 1	androgen-induced gene 1 protein
S100A8	4.96599	0.000129387	60B8AG|CAGA|CFAG|CGLA|CP-10|L1Ag|MA387|MIF|MRP8|NIF|P8	HGNC:10498|MIM:123885|Ensembl:ENSG00000143546|HPRD:00471|Vega:OTTHUMG00000013124	1	1q21	S100 calcium binding protein A8	protein-coding	S100 calcium binding protein A8	MRP-8|S100 calcium-binding protein A8 (calgranulin A)|calgranulin A|calgranulin-A|calprotectin L1L subunit|cystic fibrosis antigen|leukocyte L1 complex light chain|migration inhibitory factor-related protein 8|protein S100-A8|urinary stone protein band A
CAPN3	5.04423	2.67e-09	CANP3|CANPL3|LGMD2|LGMD2A|nCL-1|p94	HGNC:1480|MIM:114240|Ensembl:ENSG00000092529|HPRD:00255|Vega:OTTHUMG00000130619	15	15q15.1	calpain 3, (p94)	protein-coding	calpain 3, (p94)	calcium-activated neutral proteinase 3|calpain L3|calpain p94, large [catalytic] subunit|calpain, large polypeptide L3|calpain-3|muscle-specific calcium-activated neutral protease 3 large subunit|new calpain 1
ADRBK2	5.11804	2.23e-05	BARK2|GRK3	HGNC:290|MIM:109636|Ensembl:ENSG00000100077|HPRD:00183|Vega:OTTHUMG00000150280	22	22q12.1	adrenergic, beta, receptor kinase 2	protein-coding	adrenergic, beta, receptor kinase 2	G-protein-coupled receptor kinase 3|beta-ARK-2|beta-adrenergic receptor kinase 2
H19	5.12961	7.06e-08	ASM|ASM1|BWS|D11S813E|LINC00008|NCRNA00008|PRO2605|WT2	HGNC:4713|MIM:103280|Ensembl:ENSG00000130600	11	11p15.5	H19, imprinted maternally expressed transcript (non-protein coding)	ncRNA	H19, imprinted maternally expressed transcript (non-protein coding)	-
IL31RA	5.20244	1.26e-06	CRL|CRL3|GLM-R|GLMR|GPL|IL-31RA|PLCA2|PRO21384|hGLM-R	HGNC:18969|MIM:609510|Ensembl:ENSG00000164509|HPRD:17145|Vega:OTTHUMG00000097045	5	5q11.2	interleukin 31 receptor A	protein-coding	interleukin 31 receptor A	IL-31 receptor subunit alpha|IL-31R subunit alpha|class I cytokine receptor|cytokine receptor-like 3|gp130-like monocyte receptor|interleukin-31 receptor subunit alpha|soluble type I cytokine receptor CRL3|zcytoR17
FGD4	5.23992	0.000118369	CMT4H|FRABP|ZFYVE6	HGNC:19125|MIM:611104|Ensembl:ENSG00000139132|HPRD:16891|Vega:OTTHUMG00000137374	12	12p11.21	FYVE, RhoGEF and PH domain containing 4	protein-coding	FYVE, RhoGEF and PH domain containing 4	FGD1 family, member 4|FGD1-related F-actin-binding protein|FYVE, RhoGEF and PH domain-containing protein 4|actin-filament binding protein frabin|zinc finger FYVE domain-containing protein 6
NCF1	5.32555	1.28e-07	NCF1A|NOXO2|SH3PXD1A|p47phox	HGNC:7660|MIM:608512|Ensembl:ENSG00000158517|Vega:OTTHUMG00000149965	7	7q11.23	neutrophil cytosolic factor 1	protein-coding	neutrophil cytosolic factor 1	47 kDa autosomal chronic granulomatous disease protein|47 kDa neutrophil oxidase factor|NADPH oxidase organizer 2|NCF-1|NCF-47K|SH3 and PX domain-containing protein 1A|neutrophil NADPH oxidase factor 1|neutrophil cytosol factor 1|neutrophil cytosolic factor 1, (chronic granulomatous disease, autosomal 1)|nox organizer 2|nox-organizing protein 2|p47-phox
BCL2A1	5.42102	0.001607	ACC-1|ACC-2|BCL2L5|BFL1|GRS|HBPA1	HGNC:991|MIM:601056|Ensembl:ENSG00000140379|HPRD:03034|Vega:OTTHUMG00000144173	15	15q24.3	BCL2-related protein A1	protein-coding	BCL2-related protein A1	bcl-2-like protein 5|bcl-2-related protein A1|bcl2-L-5|hematopoietic BCL2-related protein A1|hemopoietic-specific early response protein|protein BFL-1
BPI	6.04562	6.33e-08	BPIFD1|rBPI	HGNC:1095|MIM:109195|Ensembl:ENSG00000101425|HPRD:00174|Vega:OTTHUMG00000032441	20	20q11.23	bactericidal/permeability-increasing protein	protein-coding	bactericidal/permeability-increasing protein	BPI fold containing family D, member 1|CAP 57|bactericidal permeability-increasing protein|recombinant BPI holoprotein, rBPI
C1ORF186	6.53454	4.66e-06	-	HGNC:25341|HPRD:17400	1	1q32.1	chromosome 1 open reading frame 186	protein-coding	chromosome 1 open reading frame 186	uncharacterized protein C1orf186
ORM2	6.67692	2.88e-08	AGP-B|AGP-B'|AGP2	HGNC:8499|MIM:138610|Ensembl:ENSG00000228278|HPRD:00725|Vega:OTTHUMG00000021014	9	9q32	orosomucoid 2	protein-coding	orosomucoid 2	AGP 2|OMD 2|alpha-1-acid glycoprotein 2|alpha-1-acid glycoprotein, type 2|orosomucoid-2
SUCNR1	6.86666	4.78e-08	GPR91	HGNC:4542|MIM:606381|HPRD:16211	3	3q25.1	succinate receptor 1	protein-coding	succinate receptor 1	G protein-coupled receptor 91|G-protein coupled receptor 91|P2Y purinoceptor 1
EPX	7.6516	0.000276094	EPO|EPP|EPX-PEN	HGNC:3423|MIM:131399|Ensembl:ENSG00000121053|HPRD:00576|Vega:OTTHUMG00000178802	17	17q23.1	eosinophil peroxidase	protein-coding	eosinophil peroxidase	-
IL1RL1	8.37712	6.96e-05	DER4|FIT-1|IL33R|ST2|ST2L|ST2V|T1	HGNC:5998|MIM:601203|Ensembl:ENSG00000115602|HPRD:03123|Vega:OTTHUMG00000130782	2	2q12	interleukin 1 receptor-like 1	protein-coding	interleukin 1 receptor-like 1	growth stimulation-expressed|homolog of mouse growth stimulation-expressed|interleukin 1 receptor-related protein|interleukin-1 receptor-like 1
CD52	8.84136	8.67e-07	CDW52	HGNC:1804|MIM:114280|Ensembl:ENSG00000169442|HPRD:00257|Vega:OTTHUMG00000003491	1	1p36	CD52 molecule	protein-coding	CD52 molecule	CAMPATH-1 antigen|CD52 antigen (CAMPATH-1 antigen)|CDW52 antigen (CAMPATH-1 antigen)|HEL-S-171mP|cambridge pathology 1 antigen|epididymal secretory protein E5|epididymis secretory sperm binding protein Li 171mP|he5|human epididymis-specific protein 5
NCF1C	9.38641	1.17e-09	SH3PXD1C	HGNC:32523|Ensembl:ENSG00000165178|HPRD:01990	7	7q11.23	neutrophil cytosolic factor 1C pseudogene	pseudo	neutrophil cytosolic factor 1C pseudogene	-
ARL14EPL	10.42	1.33e-08	-	HGNC:44201	5	5q23.1	ADP-ribosylation factor-like 14 effector protein-like	protein-coding	ADP-ribosylation factor-like 14 effector protein-like	ARL14 effector protein-like
NCF1B	10.536	6.89e-10	NCF-1B|SH3PXD1B	HGNC:32522|Ensembl:ENSG00000182487	7	7q11.23	neutrophil cytosolic factor 1B pseudogene	pseudo	neutrophil cytosolic factor 1B pseudogene	-
ORM1	13.8697	1.52e-10	AGP-A|AGP1|ORM	HGNC:8498|MIM:138600|Ensembl:ENSG00000229314|HPRD:00724|Vega:OTTHUMG00000021012	9	9q32	orosomucoid 1	protein-coding	orosomucoid 1	AGP 1|OMD 1|alpha-1-acid glycoprotein 1|orosomucoid-1
CLC	17.2876	0.000486178	GAL10|Gal-10|LGALS10|LGALS10A|LPPL_HUMAN	HGNC:2014|MIM:153310|Ensembl:ENSG00000105205|HPRD:08351|Vega:OTTHUMG00000183144	19	19q13.1	Charcot-Leyden crystal galectin	protein-coding	Charcot-Leyden crystal galectin	Charcot-Leyden crystal protein|eosinophil lysophospholipase|galectin 10|galectin-10|lectin, galactoside-binding, soluble, 10|lysolecithin acylhydrolase
GNG2	21.7517	3.33e-08	-	HGNC:4404|MIM:606981|Ensembl:ENSG00000186469|HPRD:16234|Vega:OTTHUMG00000171083	14	14q21	guanine nucleotide binding protein (G protein), gamma 2	protein-coding	guanine nucleotide binding protein (G protein), gamma 2	g gamma-I|guanine nucleotide binding protein gamma 2|guanine nucleotide-binding protein G(I)/G(O) gamma-2 subunit|guanine nucleotide-binding protein G(I)/G(S)/G(O) subunit gamma-2
SLCO4C1	27.0757	0.00010142	OATP-H|OATP-M1|OATP4C1|OATPX|PRO2176|SLC21A20	HGNC:23612|MIM:609013|Ensembl:ENSG00000173930|HPRD:12354|Vega:OTTHUMG00000162757	5	5q21.2	solute carrier organic anion transporter family, member 4C1	protein-coding	solute carrier organic anion transporter family, member 4C1	organic anion transporter M1|solute carrier family 21 member 20|solute carrier organic anion transporter family member 4C1
DEFA4	30.3645	1.43e-10	DEF4|HNP-4|HP-4|HP4	HGNC:2763|MIM:601157|Ensembl:ENSG00000164821|HPRD:03099|Vega:OTTHUMG00000090382	8	8p23	defensin, alpha 4, corticostatin	protein-coding	defensin, alpha 4, corticostatin	corticostatin|defensin, alpha 4, preproprotein|neutrophil defensin 4
ALOX5AP	40.3383	3.32e-08	FLAP	HGNC:436|MIM:603700|Ensembl:ENSG00000132965|HPRD:04742|Vega:OTTHUMG00000016677	13	13q12	arachidonate 5-lipoxygenase-activating protein	protein-coding	arachidonate 5-lipoxygenase-activating protein	MK-886-binding protein
CCL2	41.8918	2.6e-07	GDCF-2|HC11|HSMCR30|MCAF|MCP-1|MCP1|SCYA2|SMC-CF	HGNC:10618|MIM:158105|Ensembl:ENSG00000108691|HPRD:01149|Vega:OTTHUMG00000132887	17	17q11.2-q12	chemokine (C-C motif) ligand 2	protein-coding	chemokine (C-C motif) ligand 2	C-C motif chemokine 2|monocyte chemoattractant protein 1|monocyte chemoattractant protein-1|monocyte chemotactic and activating factor|monocyte chemotactic protein 1|monocyte secretory protein JE|small inducible cytokine A2 (monocyte chemotactic protein 1, homologous to mouse Sig-je)|small inducible cytokine subfamily A (Cys-Cys), member 2|small-inducible cytokine A2

## Sheet: NB4-LR1SFD downregulated genes
NB4-LR1SFD ATRA-treated vs non-treated cells
	Fold-Change(J7 * SFD * ATRA vs. J7 * SFD * Ctrl)	p-value(J7 * SFD * ATRA vs. J7 * SFD * Ctrl)	Synonyms	dbXrefs	chromosome	map_location	description	type_of_gene	Full_name_from_nomenclature_authority	Other_designations
IGHV1-2	-5.53387	4.06e-06	IGHV12|V35	HGNC:5550|IMGT/GENE-DB:IGHV1-2	14	14q32.33	immunoglobulin heavy variable 1-2	other	immunoglobulin heavy variable 1-2	-
KDM7A	-3.98089	8.16e-05	JHDM1D	HGNC:22224|Ensembl:ENSG00000006459|Vega:OTTHUMG00000157327	7	7q34	lysine (K)-specific demethylase 7A	protein-coding	lysine (K)-specific demethylase 7A	histone lysine demethylase JHDM1D|jmjC domain-containing histone demethylation protein 1D|jumonji C domain containing histone demethylase 1 homolog D|jumonji C domain-containing histone demethylase 1 homolog D|lysine-specific demethylase 7|lysine-specific demethylase 7A
NAV3	-3.6066	1.09e-06	POMFIL1|STEERIN3|unc53H3	HGNC:15998|MIM:611629|Ensembl:ENSG00000067798|HPRD:10114|Vega:OTTHUMG00000170001	12	12q14.3	neuron navigator 3	protein-coding	neuron navigator 3	pore membrane and/or filament interacting like protein 1|unc-53 homolog 3
ENPP3	-3.27051	0.00308397	B10|CD203c|NPP3|PD-IBETA|PDNP3	HGNC:3358|MIM:602182|Ensembl:ENSG00000154269|HPRD:03715|Vega:OTTHUMG00000016292	6	6q22	ectonucleotide pyrophosphatase/phosphodiesterase 3	protein-coding	ectonucleotide pyrophosphatase/phosphodiesterase 3	E-NPP 3|dJ1005H11.3 (phosphodiesterase I/nucleotide pyrophosphatase 3)|dJ914N13.3 (phosphodiesterase I/nucleotide pyrophosphatase 3)|ectonucleotide pyrophosphatase/phosphodiesterase family member 3|gp130RB13-6|phosphodiesterase I beta|phosphodiesterase I/nucleotide pyrophosphatase 3|phosphodiesterase-I beta
SH3BP5	-3.07934	1.99e-09	SAB|SH3BP-5	HGNC:10827|MIM:605612|Ensembl:ENSG00000131370|HPRD:12030|Vega:OTTHUMG00000129859	3	3p24.3	SH3-domain binding protein 5 (BTK-associated)	protein-coding	SH3-domain binding protein 5 (BTK-associated)	SH3 domain-binding protein 5|SH3 domain-binding protein that preferentially associates with BTK
MICAL2	-2.93924	5.57e-09	MICAL-2|MICAL2PV1|MICAL2PV2	HGNC:24693|MIM:608881|Ensembl:ENSG00000133816|HPRD:10085|Vega:OTTHUMG00000165744	11	11p15.3	microtubule associated monooxygenase, calponin and LIM domain containing 2	protein-coding	microtubule associated monooxygenase, calponin and LIM domain containing 2	flavoprotein oxidoreductase MICAL2|microtubule associated monoxygenase, calponin and LIM domain containing 2|molecule interacting with CasL protein 2|protein-methionine sulfoxide oxidase MICAL2
NME8	-2.90614	1.39e-06	CILD6|NM23-H8|SPTRX2|TXNDC3|sptrx-2	HGNC:16473|MIM:607421|Ensembl:ENSG00000086288|HPRD:16243|Vega:OTTHUMG00000023716	7	7p14.1	NME/NM23 family member 8	protein-coding	NME/NM23 family member 8	sperm-specific thioredoxin 2|spermatid-specific thioredoxin-2|thioredoxin domain containing 3 (spermatozoa)|thioredoxin domain-containing protein 3
TFAP2A	-2.87045	1.39e-08	AP-2|AP-2alpha|AP2TF|BOFS|TFAP2	HGNC:11742|MIM:107580|Ensembl:ENSG00000137203|HPRD:00128|Vega:OTTHUMG00000014235	6	6p24	transcription factor AP-2 alpha (activating enhancer binding protein 2 alpha)	protein-coding	transcription factor AP-2 alpha (activating enhancer binding protein 2 alpha)	AP-2 transcription factor|AP2-alpha|activating enhancer-binding protein 2-alpha|activator protein 2|transcription factor AP-2-alpha
H19	-2.83097	3.37e-06	ASM|ASM1|BWS|D11S813E|LINC00008|NCRNA00008|PRO2605|WT2	HGNC:4713|MIM:103280|Ensembl:ENSG00000130600	11	11p15.5	H19, imprinted maternally expressed transcript (non-protein coding)	ncRNA	H19, imprinted maternally expressed transcript (non-protein coding)	-
LOC100130502	-2.82119	5.57e-06	-	-	2	2p21	uncharacterized LOC100130502	unknown	-	-
SERPINB10	-2.79787	0.00177725	PI-10|PI10	HGNC:8942|MIM:602058|Ensembl:ENSG00000242550|HPRD:03635|Vega:OTTHUMG00000060594	18	18q21.3	serpin peptidase inhibitor, clade B (ovalbumin), member 10	protein-coding	serpin peptidase inhibitor, clade B (ovalbumin), member 10	bomapin|peptidase inhibitor 10|protease inhibitor 10 (ovalbumin type, bomapin)|serine (or cysteine) proteinase inhibitor, clade B (ovalbumin), member 10|serpin B10
ANKRD22	-2.69156	1.42e-07	-	HGNC:28321|HPRD:12461	10	10q23.31	ankyrin repeat domain 22	protein-coding	ankyrin repeat domain 22	ankyrin repeat domain-containing protein 22
CLEC4E	-2.56313	2.75e-07	CLECSF9|MINCLE	HGNC:14555|MIM:609962|Ensembl:ENSG00000166523|HPRD:13075|Vega:OTTHUMG00000168675	12	12p13.31	C-type lectin domain family 4, member E	protein-coding	C-type lectin domain family 4, member E	C-type (calcium dependent, carbohydrate-recognition domain) lectin, superfamily member 9|C-type lectin domain family 4 member E|C-type lectin superfamily member 9|macrophage-inducible C-type lectin
SLC16A2	-2.48429	1.01e-06	AHDS|DXS128|DXS128E|MCT 7|MCT 8|MCT7|MCT8|MRX22|XPCT	HGNC:10923|MIM:300095|Ensembl:ENSG00000147100|HPRD:02106|Vega:OTTHUMG00000021857	X	Xq13.2	solute carrier family 16, member 2 (thyroid hormone transporter)	protein-coding	solute carrier family 16, member 2 (thyroid hormone transporter)	X-linked PEST-containing transporter|monocarboxylate transporter 7|monocarboxylate transporter 8
THSD7A	-2.41062	1.09e-05	-	HGNC:22207|MIM:612249|Ensembl:ENSG00000005108|Vega:OTTHUMG00000152346	7	7p21.3	thrombospondin, type I, domain containing 7A	protein-coding	thrombospondin, type I, domain containing 7A	thrombospondin type-1 domain-containing protein 7A
LOC101059954	-2.29229	3.45e-06	-	-	17	-	uncharacterized LOC101059954	ncRNA	-	-
CTSG	-2.25133	2.1e-05	CATG|CG	HGNC:2532|MIM:116830|Ensembl:ENSG00000100448|HPRD:00289|Vega:OTTHUMG00000140182	14	14q11.2	cathepsin G	protein-coding	cathepsin G	-
GSG1	-2.18621	7.7e-09	-	HGNC:19716|Ensembl:ENSG00000111305|HPRD:11015|Vega:OTTHUMG00000150148	12	12p13.1	germ cell associated 1	protein-coding	germ cell associated 1	germ cell-specific gene 1 protein
ID3	-2.17071	6.87e-06	HEIR-1|bHLHb25	HGNC:5362|MIM:600277|Ensembl:ENSG00000117318|HPRD:02608|Vega:OTTHUMG00000003229	1	1p36.13-p36.12	inhibitor of DNA binding 3, dominant negative helix-loop-helix protein	protein-coding	inhibitor of DNA binding 3, dominant negative helix-loop-helix protein	DNA-binding protein inhibitor ID-3|ID-like protein inhibitor HLH 1R21|class B basic helix-loop-helix protein 25|helix-loop-helix protein HEIR-1
CCR2	-2.15251	0.000118651	CC-CKR-2|CCR-2|CCR2A|CCR2B|CD192|CKR2|CKR2A|CKR2B|CMKBR2|MCP-1-R	HGNC:1603|MIM:601267|Ensembl:ENSG00000121807|Vega:OTTHUMG00000156466	3	3p21.31	chemokine (C-C motif) receptor 2	protein-coding	chemokine (C-C motif) receptor 2	C-C chemokine receptor type 2|MCP-1 receptor|monocyte chemoattractant protein 1 receptor|monocyte chemotactic protein 1 receptor
MMP2	-2.10571	0.00114009	CLG4|CLG4A|MMP-II|MONA|TBE-1	HGNC:7166|MIM:120360|Ensembl:ENSG00000087245|HPRD:00386|Vega:OTTHUMG00000133202	16	16q13-q21	matrix metallopeptidase 2 (gelatinase A, 72kDa gelatinase, 72kDa type IV collagenase)	protein-coding	matrix metallopeptidase 2 (gelatinase A, 72kDa gelatinase, 72kDa type IV collagenase)	72 kDa gelatinase|72 kDa type IV collagenase|MMP-2|collagenase type IV-A|gelatinase A|matrix metalloproteinase-2|matrix metalloproteinase-II|neutrophil gelatinase
GS1-24F4.2	-2.09006	0.000297227	-	Ensembl:ENSG00000245857	8	8p23.1	uncharacterized LOC100652791	ncRNA	-	-
SERPINB8	-2.07427	1.76e-06	CAP2|PI8	HGNC:8952|MIM:601697|Ensembl:ENSG00000166401|HPRD:03412|Vega:OTTHUMG00000060596	18	18q22.1	serpin peptidase inhibitor, clade B (ovalbumin), member 8	protein-coding	serpin peptidase inhibitor, clade B (ovalbumin), member 8	PI-8|cytoplasmic antiproteinase 2|peptidase inhibitor 8|protease inhibitor 8 (ovalbumin type)|serine (or cysteine) proteinase inhibitor, clade B (ovalbumin), member 8|serpin B8
MAML2	-2.05955	0.00629382	MAM-3|MAM2|MAM3|MLL-MAML2	HGNC:16259|MIM:607537|HPRD:09608	11	11q21	mastermind-like 2 (Drosophila)	protein-coding	mastermind-like 2 (Drosophila)	mam-2|mastermind-like protein 2

## Sheet: NB4-LR1SFD upregulated genes
NB4-LR1SFD ATRA-treated vs non-treated cells
	Fold-Change(J7 * SFD * ATRA vs. J7 * SFD * Ctrl)	p-value(J7 * SFD * ATRA vs. J7 * SFD * Ctrl)	Synonyms	dbXrefs	chromosome	map_location	description	type_of_gene	Full_name_from_nomenclature_authority	Other_designations
SLC44A1	2.00185	0.000728861	CD92|CDW92|CHTL1|CTL1|RP11-287A8.1	HGNC:18798|MIM:606105|Ensembl:ENSG00000070214|HPRD:16197|Vega:OTTHUMG00000020421	9	9q31.2	solute carrier family 44 (choline transporter), member 1	protein-coding	solute carrier family 44 (choline transporter), member 1	CDW92 antigen|choline transporter-like protein 1|solute carrier family 44, member 1
ITGAL	2.00687	8.38e-06	CD11A|LFA-1|LFA1A	HGNC:6148|MIM:153370|Ensembl:ENSG00000005844|HPRD:01079|Vega:OTTHUMG00000176964	16	16p11.2	integrin, alpha L (antigen CD11A (p180), lymphocyte function-associated antigen 1; alpha polypeptide)	protein-coding	integrin, alpha L (antigen CD11A (p180), lymphocyte function-associated antigen 1; alpha polypeptide)	CD11 antigen-like family member A|LFA-1 alpha|LFA-1A|antigen CD11A (p180), lymphocyte function-associated antigen 1, alpha polypeptide|integrin alpha-L|integrin gene promoter|leukocyte adhesion glycoprotein LFA-1 alpha chain|leukocyte function-associated molecule 1 alpha chain|lymphocyte function-associated antigen 1
GAPT	2.01562	0.107688	C5orf29	HGNC:26588|HPRD:08161	5	5q11.2	GRB2-binding adaptor protein, transmembrane	protein-coding	GRB2-binding adaptor protein, transmembrane	GRB2-binding transmembrane adaptor|growth factor receptor-bound protein 2-binding adapter protein, transmembrane|protein GAPT
NFE2	2.03327	2.15e-05	NF-E2|p45	HGNC:7780|MIM:601490|Ensembl:ENSG00000123405|HPRD:09030|Vega:OTTHUMG00000169761	12	12q13	nuclear factor, erythroid 2	protein-coding	nuclear factor, erythroid 2	leucine zipper protein NF-E2|nuclear factor (erythroid-derived 2), 45kD|nuclear factor (erythroid-derived 2), 45kDa|nuclear factor, erythroid-derived 2 45 kDa subunit|p45 NF-E2|transcription factor NF-E2 45 kDa subunit
SNORA28	2.04019	0.122582	ACA28	HGNC:32618	14	14q32.32	small nucleolar RNA, H/ACA box 28	snoRNA	small nucleolar RNA, H/ACA box 28	-
CD52	2.05202	0.00603365	CDW52	HGNC:1804|MIM:114280|Ensembl:ENSG00000169442|HPRD:00257|Vega:OTTHUMG00000003491	1	1p36	CD52 molecule	protein-coding	CD52 molecule	CAMPATH-1 antigen|CD52 antigen (CAMPATH-1 antigen)|CDW52 antigen (CAMPATH-1 antigen)|HEL-S-171mP|cambridge pathology 1 antigen|epididymal secretory protein E5|epididymis secretory sperm binding protein Li 171mP|he5|human epididymis-specific protein 5
SLC2A5	2.06275	2.53e-06	GLUT-5|GLUT5	HGNC:11010|MIM:138230|Ensembl:ENSG00000142583|HPRD:00690	1	1p36.2	solute carrier family 2 (facilitated glucose/fructose transporter), member 5	protein-coding	solute carrier family 2 (facilitated glucose/fructose transporter), member 5	glucose transporter type 5, small intestine|glucose transporter-like protein 5|solute carrier family 2, facilitated glucose transporter member 5
SIGLEC17P	2.07229	3.31e-05	HSPC078|SIGLECP2|SIGLECP3	HGNC:15604|Ensembl:ENSG00000171101	19	19q13.3	sialic acid binding Ig-like lectin 17, pseudogene	pseudo	sialic acid binding Ig-like lectin 17, pseudogene	-
TMEM154	2.1162	8.51e-05	-	HGNC:26489|HPRD:08719	4	4q31.3	transmembrane protein 154	protein-coding	transmembrane protein 154	-
ITGAX	2.12533	8.93e-05	CD11C|SLEB6	HGNC:6152|MIM:151510|Ensembl:ENSG00000140678|HPRD:01051|Vega:OTTHUMG00000132465	16	16p11.2	integrin, alpha X (complement component 3 receptor 4 subunit)	protein-coding	integrin, alpha X (complement component 3 receptor 4 subunit)	CD11 antigen-like family member C|integrin alpha-X|integrin, alpha X (antigen CD11C (p150), alpha polypeptide)|leu M5, alpha subunit|leukocyte adhesion glycoprotein p150,95 alpha chain|leukocyte adhesion receptor p150,95|leukocyte surface antigen p150,95, alpha subunit|myeloid membrane antigen, alpha subunit|p150 95 integrin alpha chain
CD84	2.13766	0.00597579	LY9B|SLAMF5|hCD84|mCD84	HGNC:1704|MIM:604513|Ensembl:ENSG00000066294|HPRD:05151|Vega:OTTHUMG00000022788	1	1q24	CD84 molecule	protein-coding	CD84 molecule	CD84 antigen (leukocyte antigen)|SLAM family member 5|cell surface antigen MAX.3|hly9-beta|leucocyte differentiation antigen CD84|leukocyte antigen CD84|leukocyte differentiation antigen CD84|signaling lymphocytic activation molecule 5
CD180	2.15275	0.000250973	LY64|Ly78|RP105	HGNC:6726|MIM:602226|Ensembl:ENSG00000134061|HPRD:03749|Vega:OTTHUMG00000131229	5	5q12	CD180 molecule	protein-coding	CD180 molecule	CD180 antigen|lymphocyte antigen 64|lymphocyte antigen-64, radioprotective, 105kDa|radioprotective 105 kDa protein
CYBB	2.1548	4.39e-05	AMCBX2|CGD|GP91-1|GP91-PHOX|GP91PHOX|NOX2|p91-PHOX	HGNC:2578|MIM:300481|Ensembl:ENSG00000165168|HPRD:02382|Vega:OTTHUMG00000033175	X	Xp21.1	cytochrome b-245, beta polypeptide	protein-coding	cytochrome b-245, beta polypeptide	CGD91-phox|NADPH oxidase 2|cytochrome b(558) subunit beta|cytochrome b-245 heavy chain|cytochrome b558 subunit beta|heme-binding membrane glycoprotein gp91phox|neutrophil cytochrome b 91 kDa polypeptide|p22 phagocyte B-cytochrome|superoxide-generating NADPH oxidase heavy chain subunit
NCF1	2.17898	0.00011488	NCF1A|NOXO2|SH3PXD1A|p47phox	HGNC:7660|MIM:608512|Ensembl:ENSG00000158517|Vega:OTTHUMG00000149965	7	7q11.23	neutrophil cytosolic factor 1	protein-coding	neutrophil cytosolic factor 1	47 kDa autosomal chronic granulomatous disease protein|47 kDa neutrophil oxidase factor|NADPH oxidase organizer 2|NCF-1|NCF-47K|SH3 and PX domain-containing protein 1A|neutrophil NADPH oxidase factor 1|neutrophil cytosol factor 1|neutrophil cytosolic factor 1, (chronic granulomatous disease, autosomal 1)|nox organizer 2|nox-organizing protein 2|p47-phox
CYFIP2	2.18482	0.00370813	PIR121	HGNC:13760|MIM:606323|Ensembl:ENSG00000055163|HPRD:07556|Vega:OTTHUMG00000163484	5	5q33.3	cytoplasmic FMR1 interacting protein 2	protein-coding	cytoplasmic FMR1 interacting protein 2	cytoplasmic FMR1-interacting protein 2|p53 inducible protein|p53-inducible protein 121
GALM	2.23978	2.12e-08	HEL-S-63p|IBD1	HGNC:24063|MIM:608883|Ensembl:ENSG00000143891|HPRD:13559|Vega:OTTHUMG00000102077	2	2p22.1	galactose mutarotase (aldose 1-epimerase)	protein-coding	galactose mutarotase (aldose 1-epimerase)	aldose 1-epimerase|epididymis secretory sperm binding protein Li 63p|galactomutarotase
GTF2IRD2B	2.27606	0.0195253	-	HGNC:33125|MIM:608900|Ensembl:ENSG00000174428|HPRD:12327|Vega:OTTHUMG00000156015	7	7q11.23	GTF2I repeat domain containing 2B	protein-coding	GTF2I repeat domain containing 2B	GTF2I repeat domain-containing protein 2B|GTF2IRD2 beta|general transcription factor 2 I repeat domain-containing 2 beta|general transcription factor II-I repeat domain-containing protein 2B|transcription factor GTF2IRD2-beta
ORM1	2.35031	1.31e-05	AGP-A|AGP1|ORM	HGNC:8498|MIM:138600|Ensembl:ENSG00000229314|HPRD:00724|Vega:OTTHUMG00000021012	9	9q32	orosomucoid 1	protein-coding	orosomucoid 1	AGP 1|OMD 1|alpha-1-acid glycoprotein 1|orosomucoid-1
NCF1B	2.35905	1.52e-05	NCF-1B|SH3PXD1B	HGNC:32522|Ensembl:ENSG00000182487	7	7q11.23	neutrophil cytosolic factor 1B pseudogene	pseudo	neutrophil cytosolic factor 1B pseudogene	-
AIG1	2.36179	0.0008548	AIG-1|dJ95L4.1	HGNC:21607|MIM:608514|Ensembl:ENSG00000146416|HPRD:16346|Vega:OTTHUMG00000015721	6	6q24.2	androgen-induced 1	protein-coding	androgen-induced 1	androgen-induced gene 1 protein
EMR1	2.37994	0.000717732	TM7LN3	HGNC:3336|MIM:600493|Ensembl:ENSG00000174837|HPRD:02733|Vega:OTTHUMG00000181966	19	19p13.3	egf-like module containing, mucin-like, hormone receptor-like 1	protein-coding	egf-like module containing, mucin-like, hormone receptor-like 1	EGF-like module receptor 1|EGF-like module-containing mucin-like hormone receptor-like 1|EMR1 hormone receptor|egf-like module containing, mucin-like, hormone receptor-like sequence 1
SUCNR1	2.38068	6.98e-05	GPR91	HGNC:4542|MIM:606381|HPRD:16211	3	3q25.1	succinate receptor 1	protein-coding	succinate receptor 1	G protein-coupled receptor 91|G-protein coupled receptor 91|P2Y purinoceptor 1
IL18R1	2.41291	0.00137371	CD218a|CDw218a|IL-1Rrp|IL18RA|IL1RRP	HGNC:5988|MIM:604494|Ensembl:ENSG00000115604|HPRD:05138|Vega:OTTHUMG00000130780	2	2q12	interleukin 18 receptor 1	protein-coding	interleukin 18 receptor 1	CD218 antigen-like family member A|IL-18R-1|IL-18R1|IL1 receptor-related protein|IL1R-rp|cytokine receptor|interleukin-18 receptor 1
EMR4P	2.43308	0.00079178	EMR4|FIRE|GPR127|PGR16	HGNC:19240|MIM:612305|Ensembl:ENSG00000268758	19	19p13.3	egf-like module containing, mucin-like, hormone receptor-like 4 pseudogene	pseudo	egf-like module containing, mucin-like, hormone receptor-like 4 pseudogene	-
SIGLEC6	2.44908	0.00316695	CD327|CD33L|CD33L1|CD33L2|CDW327|OBBP1	HGNC:10875|MIM:604405|Ensembl:ENSG00000105492|HPRD:16058|Vega:OTTHUMG00000133571	19	19q13.3	sialic acid binding Ig-like lectin 6	protein-coding	sialic acid binding Ig-like lectin 6	CD33 antigen-like 1|obesity-binding protein 1|sialic acid-binding Ig-like lectin 6
ADTRP	2.48362	1.92e-07	AIG1L|C6orf105|dJ413H6.1	HGNC:21214|MIM:614348|Ensembl:ENSG00000111863|HPRD:12836|Vega:OTTHUMG00000014260	6	6p24.1	androgen-dependent TFPI-regulating protein	protein-coding	androgen-dependent TFPI-regulating protein	androgen-dependent TPF1-regulating protein
TRDJ3	2.50692	0.000299664	-	HGNC:12259|IMGT/GENE-DB:TRDJ3	14	14q11	T cell receptor delta joining 3	other	T cell receptor delta joining 3	-
RAB31	2.61237	6.67e-07	Rab22B	HGNC:9771|MIM:605694|Ensembl:ENSG00000168461|HPRD:05751|Vega:OTTHUMG00000178513	18	18p11.3	RAB31, member RAS oncogene family	protein-coding	RAB31, member RAS oncogene family	ras-related protein Rab-22B|ras-related protein Rab-31
P2RX5	2.6949	1.48e-06	LRH-1|P2X5|P2X5R	HGNC:8536|MIM:602836|Ensembl:ENSG00000083454|HPRD:09110|Vega:OTTHUMG00000090700	17	17p13.3	purinergic receptor P2X, ligand-gated ion channel, 5	protein-coding	purinergic receptor P2X, ligand-gated ion channel, 5	ATP receptor subunit|P2X purinoceptor 5|ionotropic ATP receptor P2X5|lymphoid-restricted histocompatibility antigen-1
C1ORF186	3.03036	0.000275933	-	HGNC:25341|HPRD:17400	1	1q32.1	chromosome 1 open reading frame 186	protein-coding	chromosome 1 open reading frame 186	uncharacterized protein C1orf186
ABCA1	3.53616	9.19e-08	ABC-1|ABC1|CERP|HDLDT1|TGD	HGNC:29|MIM:600046|Ensembl:ENSG00000165029|HPRD:02501|Vega:OTTHUMG00000020417	9	9q31.1	ATP-binding cassette, sub-family A (ABC1), member 1	protein-coding	ATP-binding cassette, sub-family A (ABC1), member 1	ATP-binding cassette sub-family A member 1|ATP-binding cassette transporter A1|cholesterol efflux regulatory protein|membrane-bound
CD38	3.56733	2.44e-07	T10	HGNC:1667|MIM:107270|HPRD:00116	4	4p15	CD38 molecule	protein-coding	CD38 molecule	ADP-ribosyl cyclase 1|ADP-ribosyl cyclase/cyclic ADP-ribose hydrolase|CD38 antigen (p45)|NAD(+) nucleosidase|cADPr hydrolase 1|cyclic ADP-ribose hydrolase 1
ALOX5AP	3.59798	0.000507708	FLAP	HGNC:436|MIM:603700|Ensembl:ENSG00000132965|HPRD:04742|Vega:OTTHUMG00000016677	13	13q12	arachidonate 5-lipoxygenase-activating protein	protein-coding	arachidonate 5-lipoxygenase-activating protein	MK-886-binding protein
PPP1R27	3.63865	0.00199835	DYSFIP1	HGNC:16813|Ensembl:ENSG00000182676|HPRD:17334|Vega:OTTHUMG00000177916	17	17q25.3	protein phosphatase 1, regulatory subunit 27	protein-coding	protein phosphatase 1, regulatory subunit 27	dysferlin interacting protein 1|dysferlin-interacting protein 1 (toonin)|protein phosphatase 1 regulatory subunit 27|toonin
IL31RA	3.94382	3.3e-06	CRL|CRL3|GLM-R|GLMR|GPL|IL-31RA|PLCA2|PRO21384|hGLM-R	HGNC:18969|MIM:609510|Ensembl:ENSG00000164509|HPRD:17145|Vega:OTTHUMG00000097045	5	5q11.2	interleukin 31 receptor A	protein-coding	interleukin 31 receptor A	IL-31 receptor subunit alpha|IL-31R subunit alpha|class I cytokine receptor|cytokine receptor-like 3|gp130-like monocyte receptor|interleukin-31 receptor subunit alpha|soluble type I cytokine receptor CRL3|zcytoR17
NCF1C	4.1133	7.6e-08	SH3PXD1C	HGNC:32523|Ensembl:ENSG00000165178|HPRD:01990	7	7q11.23	neutrophil cytosolic factor 1C pseudogene	pseudo	neutrophil cytosolic factor 1C pseudogene	-
CCL2	4.74007	0.000513763	GDCF-2|HC11|HSMCR30|MCAF|MCP-1|MCP1|SCYA2|SMC-CF	HGNC:10618|MIM:158105|Ensembl:ENSG00000108691|HPRD:01149|Vega:OTTHUMG00000132887	17	17q11.2-q12	chemokine (C-C motif) ligand 2	protein-coding	chemokine (C-C motif) ligand 2	C-C motif chemokine 2|monocyte chemoattractant protein 1|monocyte chemoattractant protein-1|monocyte chemotactic and activating factor|monocyte chemotactic protein 1|monocyte secretory protein JE|small inducible cytokine A2 (monocyte chemotactic protein 1, homologous to mouse Sig-je)|small inducible cytokine subfamily A (Cys-Cys), member 2|small-inducible cytokine A2
EPX	5.81142	0.000432621	EPO|EPP|EPX-PEN	HGNC:3423|MIM:131399|Ensembl:ENSG00000121053|HPRD:00576|Vega:OTTHUMG00000178802	17	17q23.1	eosinophil peroxidase	protein-coding	eosinophil peroxidase	-
GNG2	9.32388	4.2e-07	-	HGNC:4404|MIM:606981|Ensembl:ENSG00000186469|HPRD:16234|Vega:OTTHUMG00000171083	14	14q21	guanine nucleotide binding protein (G protein), gamma 2	protein-coding	guanine nucleotide binding protein (G protein), gamma 2	g gamma-I|guanine nucleotide binding protein gamma 2|guanine nucleotide-binding protein G(I)/G(O) gamma-2 subunit|guanine nucleotide-binding protein G(I)/G(S)/G(O) subunit gamma-2
SLCO4C1	10.2087	0.0008861	OATP-H|OATP-M1|OATP4C1|OATPX|PRO2176|SLC21A20	HGNC:23612|MIM:609013|Ensembl:ENSG00000173930|HPRD:12354|Vega:OTTHUMG00000162757	5	5q21.2	solute carrier organic anion transporter family, member 4C1	protein-coding	solute carrier organic anion transporter family, member 4C1	organic anion transporter M1|solute carrier family 21 member 20|solute carrier organic anion transporter family member 4C1
IL1RL1	10.8089	9.86e-06	DER4|FIT-1|IL33R|ST2|ST2L|ST2V|T1	HGNC:5998|MIM:601203|Ensembl:ENSG00000115602|HPRD:03123|Vega:OTTHUMG00000130782	2	2q12	interleukin 1 receptor-like 1	protein-coding	interleukin 1 receptor-like 1	growth stimulation-expressed|homolog of mouse growth stimulation-expressed|interleukin 1 receptor-related protein|interleukin-1 receptor-like 1
